# Supplementary material for: Mutant induced neurons and humanized mice enable identification of Niemann-Pick type C1 proteostatic therapies
Source: JCI Insight. 2024 Oct 22;9(20):e179525. doi: 10.1172/jci.insight.179525 (PMC11530122; doi:10.1172/jci.insight.179525)
Supplement: Supplemental table 3 [file jciinsight-9-179525-s323.xlsx]

## Sheet: Hindbrain_Positive_mode
Compound	FC ([MUT] Vs [WT])	Log FC ([MUT] Vs [WT])	p ([MUT] Vs [WT])	p (Corr) ([MUT] Vs [WT])
ACar 14:0	1.10032	0.137921	0.533283	0.715697
ACar 16:0	-2.23051	-1.15738	0.0291569	0.172138
ACar 18:0	-2.61906	-1.38905	0.00432855	0.085835
ACar 18:1	-2.10552	-1.07417	0.0778082	0.25357
BMP 18:1_20:4	4.65251	2.21801	0.00112971	0.0578037
BMP 18:1_22:6	1.54108	0.623943	0.33696	0.538784
BMP 20:4_20:4	3.76133	1.91124	0.039799	0.216049
BMP 22:6_22:6	-1.79766	-0.846121	0.00447349	0.085835
CE 18:1(d7)	-1	0	1	1
Cer_NS d15:1_15:0	-1.35004	-0.432997	0.0260192	0.160528
Cer_NS d18:1_16:0	1.32297	0.40378	0.551018	0.719438
Cer_NS d18:1_18:0	-1.09593	-0.132161	0.744041	0.868519
Cer_NS d18:1_20:1	1.70792	0.772243	0.172867	0.381799
Cer_NS d18:1_22:0	-1.25492	-0.327592	0.447457	0.634614
Cer_NS d18:1_22:1 RT:12.475	-1.0626	-0.0875944	0.654352	0.798102
Cer_NS d18:1_22:1 RT:13.607	1.60629	0.683734	0.228807	0.433603
Cer_NS d18:1_22:2	-2.02725	-1.01952	0.0270132	0.162609
Cer_NS d18:1_23:0	1.01996	0.0285111	0.945056	0.990212
Cer_NS d18:1_23:1	1.70728	0.7717	0.208357	0.412682
Cer_NS d18:1_24:0	1.03461	0.0490881	0.957271	0.996211
Cer_NS d18:1_24:1	-1.31381	-0.393758	0.450973	0.634614
Cer_NS d18:1_24:2 RT:12.562	-1.88743	-0.916425	0.010314	0.109186
Cer_NS d18:1_24:2 RT:13.596	-1.43879	-0.524853	0.0604435	0.237273
Cer_NS d18:2_23:1	-1.6572	-0.728746	0.0617716	0.237273
Cer_NS d20:1_18:0	-1.8308	-0.872474	0.0172531	0.143464
Cer_NS d44:2	-1.06326	-0.0884902	0.706533	0.843991
CL 70:4	-1.65092	-0.723266	0.0107797	0.110312
CL 72:4	-1.78056	-0.832328	0.0415365	0.217688
CL 72:5	-1.88256	-0.912698	0.212282	0.415495
CL 72:7	-2.97374	-1.57228	0.0420357	0.217688
CL 74:6	-1.7089	-0.773071	0.0997793	0.291736
CL 74:7	-1.18912	-0.249893	0.76731	0.87897
CL 76:10	-3.18979	-1.67346	0.02356	0.150686
CL 76:9	-2.07081	-1.0502	0.00332817	0.0824975
CL 80:14	-2.46364	-1.30079	0.0138428	0.12878
DG 16:0_20:4	1.1616	0.216117	0.382306	0.570768
DG 16:0_22:6	-1.20825	-0.272914	0.589272	0.74094
DG 18:0_18:1	-1.84318	-0.8822	0.354816	0.552038
DG 18:0_20:4	-1.07708	-0.107124	0.559245	0.719951
DG 18:0_22:4	1.16015	0.21431	0.470063	0.655952
DG 18:0_22:6	-2.01379	-1.00991	0.0743964	0.250986
DG 18:1_20:4	1.03601	0.0510406	0.884636	0.959658
DG 18:1_22:6	-1.00585	-0.00840827	0.97011	1
DGTS 23:0_14:1	1.08441	0.116912	0.809018	0.916489
DGTS 24:0_14:1	-6.66019	-2.73556	0.16987	0.377899
HBMP 52:3	-2.27333	-1.18481	0.00139313	0.0610985
HexCer_NS d18:1_16:0	-1.08479	-0.117418	0.656877	0.798102
HexCer_NS d18:1_18:0 RT:12.436	1.71267	0.776244	0.090494	0.275066
HexCer_NS d18:1_18:0 RT:8.924	-1.19125	-0.252474	0.261973	0.468241
HexCer_NS d18:1_18:1 RT:11.796	-1.31614	-0.396315	0.110523	0.30568
HexCer_NS d18:1_18:1 RT:8.865	1.2825	0.358959	0.574376	0.731673
HexCer_NS d18:1_20:1	-1.47612	-0.561808	0.0636394	0.237273
HexCer_NS d18:1_21:1	1.06916	0.0964776	0.558298	0.719951
HexCer_NS d18:1_22:0	-1.1829	-0.242332	0.262337	0.468241
HexCer_NS d18:1_22:1 RT:12.478	1.26066	0.334185	0.018727	0.143464
HexCer_NS d18:1_22:1 RT:13.121	-1.30998	-0.389542	0.413402	0.595842
HexCer_NS d18:1_22:1 RT:13.595	1.42388	0.50983	0.104555	0.296453
HexCer_NS d18:1_23:1 RT:12.834	-1.10202	-0.140146	0.723126	0.850573
HexCer_NS d18:1_23:1 RT:13.954	-1.17086	-0.227571	0.658136	0.798102
HexCer_NS d18:1_24:1 RT:13.716	-1.50284	-0.587693	0.139927	0.338248
HexCer_NS d18:1_24:1 RT:13.716:1	1.18457	0.244368	0.28907	0.493025
HexCer_NS d18:1_24:2 RT:12.501	-1.1131	-0.154588	0.560483	0.719951
HexCer_NS d18:1_24:2 RT:13.601	-1.19513	-0.257168	0.358371	0.552864
HexCer_NS d18:1_25:1	1.27622	0.351873	0.327991	0.529964
LPC 0:0/16:0	-1.7916	-0.841248	0.0635118	0.237273
LPC 0:0/18:0	-2.43382	-1.28322	0.000516	0.0330593
LPC 0:0/18:1	-3.37911	-1.75664	0.00289685	0.0822458
LPC 15:0/0:0	-2.47638	-1.30823	0.102669	0.294574
LPC 16:0/0:0	-2.28329	-1.19111	0.00038066	0.0330593
LPC 16:1/0:0	-2.64466	-1.40308	0.00804409	0.109186
LPC 18:0/0:0	-2.94109	-1.55635	0.000336173	0.0330593
LPC 18:1/0:0	-2.64178	-1.40151	0.0037621	0.0824975
LPC 18:1/0:0(d7) RT:3.582	1.76568	0.820224	0.0488506	0.217688
LPC 18:1/0:0(d7) RT:3.592	-1.76568	-0.820225	0.0488503	0.217688
LPC 20:0/0:0	-3.10385	-1.63406	0.00237005	0.0808451
LPC 20:1/0:0	-2.77443	-1.47219	0.000310383	0.0330593
LPC 20:4/0:0	-2.35129	-1.23346	0.00694515	0.101992
LPC 22:0/0:0	-2.48154	-1.31123	0.00999617	0.109186
LPC 22:1/0:0	-2.41597	-1.2726	0.00294692	0.0822458
LPC 22:6/0:0	-5.37022	-2.42498	0.000538425	0.0330593
LPC 23:0/0:0	-2.38156	-1.25191	0.00661694	0.101992
LPC 24:1/0:0	-1.86094	-0.896028	0.0401134	0.216049
LPE 16:0	-1.71535	-0.778502	0.0801183	0.25357
LPE 18:0	-1.82043	-0.864281	0.0743553	0.250986
LPE 18:1	-1.4187	-0.504567	0.380033	0.570768
LPE 18:1(d7)	-1	0	1	1
LPE 20:1	-1.85123	-0.888484	0.0721016	0.24871
PC 15:0_18:1(d7)	-1	0	1	1
PC 16:0_14:1	1.46443	0.550344	0.45118	0.634614
PC 16:0_16:0	-1.0251	-0.0357653	0.920913	0.974897
PC 16:0_16:1	-1.31984	-0.400359	0.591304	0.74094
PC 16:0_17:0	-1.0574	-0.0805175	0.859306	0.945544
PC 16:0_18:0	-1.1757	-0.233526	0.502957	0.689321
PC 16:0_18:1	1.16145	0.215927	0.40026	0.590768
PC 16:0_20:4	-1.38563	-0.47054	0.484381	0.669842
PC 16:0_22:6	-1.77145	-0.824931	0.200108	0.412682
PC 18:0_18:1 RT:13.536	-1.09914	-0.13637	0.767051	0.87897
PC 18:0_18:1 RT:16.665	-1.16633	-0.22198	0.543426	0.71668
PC 18:0_20:4	1.01212	0.0173817	0.961982	0.997731
PC 18:0_22:6	-1.59053	-0.669511	0.117925	0.317569
PC 18:1_17:2	1.06224	0.0871156	0.849748	0.941778
PC 18:1_18:1	-1.44227	-0.528342	0.279231	0.484316
PC 18:1_20:4	-1.55962	-0.641191	0.27524	0.480106
PC 22:5_22:6	-6.07578	-2.60307	0.0629642	0.237273
PC 22:6_22:6	-3.42751	-1.77716	0.0675254	0.24105
PC 28:0	-1.06325	-0.088475	0.915082	0.972076
PC 29:0	-1.94799	-0.961989	0.382991	0.570768
PC 30:0	-1.18705	-0.247383	0.676681	0.811489
PC 31:0	-2.0128	-1.0092	0.0590303	0.237273
PC 32:0 RT:13.747	-1.12485	-0.169738	0.619333	0.769779
PC 32:0 RT:9.656	-4.19896	-2.07003	0.0765881	0.25357
PC 32:1	-2.62547	-1.39258	0.0470034	0.217688
PC 32:2	-1.29009	-0.367467	0.63865	0.787412
PC 33:1	-4.18188	-2.06415	0.34842	0.551366
PC 34:1 RT:16.685	1.30357	0.382472	0.199471	0.412682
PC 34:1 RT:9.780	-2.6234	-1.39144	0.225708	0.430387
PC 34:2	-3.02991	-1.59928	0.281228	0.485039
PC 34:3	-2.0298	-1.02134	0.353138	0.552038
PC 34:4	1.00211	0.00304603	0.994869	1
PC 35:0	-1.96092	-0.971533	0.145498	0.348968
PC 35:1	-1.16571	-0.221211	0.519053	0.708216
PC 35:2	-1.98622	-0.990028	0.0870925	0.267635
PC 35:7	2.34769	1.23124	0.294205	0.493556
PC 36:1	-3.34791	-1.74326	0.0963733	0.286124
PC 36:3 RT:11.689	1.15622	0.20942	0.888921	0.960911
PC 36:3 RT:12.161	-3.12844	-1.64545	0.20639	0.412682
PC 36:3 RT:13.467	1.23581	0.305459	0.664795	0.800361
PC 36:3 RT:9.710	-3.4974	-1.80628	0.077211	0.25357
PC 36:5 RT:9.642	-2.17922	-1.12381	0.312314	0.518951
PC 36:5 RT:9.782	-5.12517	-2.3576	0.123572	0.318117
PC 36:6	-1.85809	-0.893824	0.224879	0.430387
PC 37:0	1.45913	0.545108	0.805919	0.91636
PC 37:1	1.61166	0.688545	0.266854	0.47152
PC 37:2	1.67703	0.745912	0.125049	0.318117
PC 37:4	-1.27117	-0.346156	0.596814	0.744805
PC 37:6	-1.78461	-0.835613	0.487373	0.670958
PC 38:0	-7.18792	-2.84557	0.126418	0.318117
PC 38:1	-1.94462	-0.959491	0.312723	0.518951
PC 38:2	1.19992	0.262944	0.544977	0.71668
PC 38:3	-11.3255	-3.50151	0.00356378	0.0824975
PC 38:4 RT:12.730	1.29053	0.367959	0.853433	0.94246
PC 38:4 RT:13.089	1.11657	0.159074	0.709907	0.844734
PC 38:6	-5.32052	-2.41157	0.0588259	0.237273
PC 38:7	-4.02274	-2.00818	0.0102533	0.109186
PC 39:1	-1.56969	-0.650482	0.564906	0.722609
PC 39:6	-3.19289	-1.67486	0.107785	0.300818
PC 40:0	-1.93622	-0.953245	0.31631	0.522082
PC 40:1	-2.39133	-1.25781	0.190465	0.410896
PC 40:2	-1.85177	-0.888908	0.16164	0.367582
PC 40:4	1.04497	0.063455	0.90649	0.96966
PC 40:5	1.59819	0.67644	0.445332	0.634614
PC 40:6	-1.75795	-0.813893	0.356038	0.552038
PC 40:7	-1.69828	-0.764076	0.367545	0.561375
PC 40:8	-3.23281	-1.69279	0.0871775	0.267635
PC 41:1	-1.87729	-0.908648	0.361607	0.555067
PC 41:2	-3.75554	-1.90902	0.231185	0.435422
PC 41:6	-1.68471	-0.752501	0.324397	0.529357
PC 41:7	-1.60602	-0.683488	0.394176	0.5846
PC 42:0	4.04976	2.01784	0.0616707	0.237273
PC 42:1	-2.57549	-1.36485	0.19547	0.412074
PC 42:10 RT:9.355	-3.06643	-1.61656	0.157518	0.363594
PC 42:10 RT:9.369	-4.35933	-2.12411	0.0379153	0.211636
PC 42:2	-2.60671	-1.38223	0.0182769	0.143464
PC 42:4 RT:13.877	-1.59055	-0.669528	0.248168	0.450832
PC 42:4 RT:13.999	-1.08925	-0.123341	0.8221	0.919935
PC 42:5	-1.45299	-0.539029	0.204156	0.412682
PC 42:6	1.11443	0.156301	0.863667	0.946949
PC 42:7	-1.74106	-0.799966	0.155742	0.363594
PC 42:8	-2.70239	-1.43424	0.0441013	0.217688
PC 42:9	1.01209	0.0173409	0.980904	1
PC 43:1	-3.83005	-1.93736	0.125794	0.318117
PC 43:2	-10.2864	-3.36266	0.0489265	0.217688
PC 43:4	1.17083	0.227528	0.718117	0.849681
PC 43:5	-1.6042	-0.68185	0.406083	0.593393
PC 44:4	-2.84508	-1.50847	0.121044	0.318117
PC 44:5	-1.58904	-0.668152	0.374728	0.566706
PC 6:0_26:2	2.61723	1.38804	0.0792718	0.25357
PC 9:0_25:0	1.33345	0.415164	0.584541	0.738494
PE 15:0_18:1(d7)	-1	0	1	1
PE 16:0_16:0	1.03772	0.0534159	0.949541	0.991527
PE 16:0_18:1	1.11914	0.162391	0.812982	0.917594
PE 16:0_20:3	1.34214	0.424537	0.531819	0.715697
PE 16:0_20:4	1.26329	0.337182	0.53619	0.715697
PE 16:0_22:6	12.2883	3.61922	0.138071	0.336411
PE 16:1_18:2	-1.76895	-0.822892	0.212484	0.415495
PE 16:1_20:4	-2.94135	-1.55648	0.149972	0.356911
PE 18:0_18:1	1.0416	0.0587947	0.936451	0.984557
PE 18:0_20:1	-1.44973	-0.535786	0.40977	0.593393
PE 18:0_20:4	-1.00864	-0.0124048	0.984499	1
PE 18:0_22:6	-1.13784	-0.1863	0.787867	0.899164
PE 18:1_18:1	1.4996	0.584577	0.157021	0.363594
PE 18:1_20:1	1.29278	0.370481	0.553053	0.719438
PE 18:1_20:5	-1.09652	-0.132935	0.926386	0.977321
PE 22:4_22:6	-1.09625	-0.13258	0.824046	0.919935
PE 22:5_22:6	-2.18643	-1.12858	0.218968	0.42317
PE 22:6_22:6	-2.22493	-1.15376	0.096928	0.286124
PE 38:7	-1.56275	-0.644088	0.343391	0.546223
PE 39:6	-1.22261	-0.289963	0.828823	0.921916
PE 40:4	1.18511	0.245019	0.719599	0.849681
PE 40:8	-3.52219	-1.81647	0.0219635	0.143464
PE 42:10	-4.83612	-2.27385	0.0464488	0.217688
PG 15:0_18:1(d7)	-1	0	1	1
PG 16:0_16:0	-4.95738	-2.30958	0.0198625	0.143464
PG 16:0_18:1	-5.45194	-2.44677	0.00922746	0.109186
PG 16:0_20:4	-2.34507	-1.22963	0.00557157	0.0950262
PG 16:0_22:6	-3.62869	-1.85945	0.0209859	0.143464
PS 15:0_18:1(d7)	-1	0	1	1
PS 18:0_22:6	10.7353	3.42429	0.0373551	0.211636
PS 36:1 RT:13.127	1.15799	0.211618	0.765644	0.87897
PS 36:1 RT:19.783	1.26615	0.340446	0.660319	0.798102
PS 36:2	1.87999	0.910723	0.583457	0.738494
PS 38:1	-3.72993	-1.89915	0.00949283	0.109186
PS 38:4	-1.08942	-0.123557	0.873095	0.953879
PS 40:2	-1.63022	-0.705066	0.164672	0.371724
PS 40:4 RT:13.117	-1.89008	-0.918448	0.267246	0.47152
PS 40:4 RT:19.746	-1.04863	-0.0685106	0.897899	0.963829
PS 40:6 RT:12.163	1.2302	0.298894	0.758284	0.878465
PS 40:6 RT:19.902	1.65759	0.729088	0.521358	0.708216
PS 40:7	-4.04932	-2.01768	0.0614688	0.237273
SHexCer d18:1_18:0	-1.59171	-0.670578	0.112588	0.308611
SHexCer d18:1_22:0	-1.78707	-0.8376	0.238738	0.441522
SHexCer d18:1_23:0	-2.45945	-1.29834	0.0101297	0.109186
SHexCer d18:1_24:0	1.29392	0.371745	0.246543	0.450832
SHexCer d18:1_24:2	-2.51264	-1.3292	0.00526495	0.0950262
SHexCer d18:1_25:1	1.19206	0.253461	0.452705	0.634614
SM d18:1_18:0	-1.03973	-0.0562095	0.913309	0.972076
SM d18:1_18:1(d9)	-1	0	1	1
SM d32:1	1.12883	0.174833	0.72624	0.850976
SM d33:1	-1.19622	-0.258484	0.330255	0.530828
SM d34:0	3.24216	1.69696	0.035831	0.207549
SM d34:1	1.36968	0.453834	0.191394	0.410896
SM d34:2	1.51648	0.600724	0.535809	0.715697
SM d35:1	-1.71767	-0.780451	0.658859	0.798102
SM d36:2	-3.14506	-1.65309	0.166539	0.373193
SM d37:1	-1.41417	-0.499958	0.353718	0.552038
SM d38:1	1.1035	0.14208	0.756468	0.878465
SM d38:2	-1.38723	-0.472204	0.248178	0.450832
SM d40:1	-1.71479	-0.778028	0.407859	0.593393
SM d41:1	-1.09354	-0.129007	0.87672	0.954443
SM d43:1	1.2565	0.329412	0.541303	0.71668
SM d44:2	-4.7556	-2.24963	0.0700807	0.244486
TG 14:0_14:0_16:0	-1.58379	-0.663385	0.286899	0.492056
TG 14:0_14:0_16:1	-2.2263	-1.15465	0.202145	0.412682
TG 14:0_15:0_16:1	-1.59971	-0.67781	0.37237	0.565928
TG 14:0_16:0_16:1	-1.82819	-0.870417	0.156568	0.363594
TG 15:0_16:0_16:0	-1.96365	-0.973536	0.187034	0.410138
TG 15:0_16:0_16:1	-2.08385	-1.05925	0.188748	0.410896
TG 15:0_18:1(d7)_15:0 RT:16.669	1.00063	0.00090847	0.325603	0.529357
TG 15:0_18:1(d7)_15:0 RT:16.669:1	-1.00063	-0.00090847	0.325891	0.529357
TG 16:0_16:0_16:0	-1.13651	-0.184604	0.407639	0.593393
TG 16:0_16:0_17:0	-1.49827	-0.583297	0.205343	0.412682
TG 16:0_16:0_18:0	-1.47628	-0.561971	0.0126136	0.121012
TG 16:0_16:0_18:1	-1.35133	-0.434383	0.205325	0.412682
TG 16:0_16:0_22:6	-1.65307	-0.725151	0.0951647	0.286124
TG 16:0_16:1_18:1	-1.80679	-0.853428	0.130264	0.325132
TG 16:0_17:0_18:1	-2.37379	-1.24719	0.0689357	0.243256
TG 16:0_17:1_18:1	-3.10863	-1.63628	0.00697663	0.101992
TG 16:0_18:0_18:0	-1.58994	-0.66897	0.0182012	0.143464
TG 16:0_18:0_18:1	-1.40421	-0.489761	0.0630719	0.237273
TG 16:0_18:0_22:6	-2.31638	-1.21187	0.00932289	0.109186
TG 16:0_18:1_18:1	-1.5304	-0.613908	0.137295	0.336411
TG 16:0_18:1_18:2	-1.86004	-0.89533	0.124427	0.318117
TG 16:0_18:1_22:4	-108.597	-6.76284	0.293813	0.493556
TG 16:0_18:1_22:6	-1.71574	-0.77883	0.0465513	0.217688
TG 16:0_18:2_18:2	-1.49325	-0.578456	0.19597	0.412074
TG 16:0_18:2_18:3	-1.64913	-0.721703	0.0842936	0.264063
TG 16:0_20:4_22:6	-1.96083	-0.971464	0.00229638	0.0808451
TG 16:0_22:6_22:6	-2.3347	-1.22324	0.0200591	0.143464
TG 17:0_18:1_18:1	-1.64201	-0.71546	0.477697	0.663588
TG 18:0_18:0_18:1	-1.75266	-0.809549	0.0261446	0.160528
TG 18:0_18:0_22:6	1.2194	0.286174	0.622736	0.770887
TG 18:0_18:1_18:1	-1.43044	-0.51646	0.105255	0.296453
TG 18:0_18:1_20:4	1.04181	0.0590974	0.821098	0.919935
TG 18:0_20:4_22:6	-4.25871	-2.09042	0.160175	0.366969
TG 18:0_22:6_22:6	-3.1225	-1.6427	0.0162999	0.143464
TG 18:1_18:1_18:1	-1.3868	-0.471759	0.122504	0.318117
TG 18:1_18:1_18:2	-1.48011	-0.5657	0.0667031	0.240916
TG 18:1_18:1_20:1	-1.26836	-0.342968	0.546264	0.71668
TG 18:1_18:1_22:6	-2.69483	-1.43019	0.0431244	0.217688
TG 18:1_18:2_18:2	-1.17884	-0.237362	0.238201	0.441522
TG 18:1_18:2_20:1	-1.41949	-0.50537	0.294104	0.493556
TG 18:1_20:4_22:6	-3.22006	-1.68709	0.0201347	0.143464
TG 18:1_22:6_22:6	-2.07935	-1.05614	0.0209654	0.143464
TG 18:2_18:2_18:3	-1.31091	-0.390565	0.448457	0.634614
TG 47:2	-1.49703	-0.582104	0.253254	0.457347
TG 48:0	-1.53403	-0.61733	0.272987	0.478897
TG 48:1	-1.5013	-0.586216	0.207468	0.412682
TG 48:2	-2.39661	-1.261	0.0649216	0.237273
TG 50:0	-1.48314	-0.568651	0.012054	0.119374
TG 50:1	-1.34023	-0.422478	0.219166	0.42317
TG 50:2	-1.83047	-0.872213	0.117216	0.317569
TG 50:3	-3.65026	-1.868	0.064176	0.237273
TG 52:0	-2.00511	-1.00368	0.0796324	0.25357
TG 52:1	-1.4093	-0.494979	0.0559254	0.237273
TG 52:2	-1.52999	-0.613518	0.137244	0.336411
TG 52:4	-1.49325	-0.578456	0.19597	0.412074
TG 54:1	-1.70925	-0.773363	0.0215333	0.143464
TG 54:2	-1.42994	-0.515955	0.10174	0.294574
TG 54:3	-1.39025	-0.475345	0.124633	0.318117
TG 54:5	-1.17135	-0.228172	0.237192	0.441522
TG 54:6 RT:15.771	-1.28619	-0.363106	0.0523561	0.229619
TG 54:6 RT:15.771:1	-1.26737	-0.341835	0.0480154	0.217688
TG 56:2	1.09878	0.135909	0.892052	0.960912
TG 56:7	-1.71815	-0.780856	0.0461194	0.217688
TG 58:7 RT:16.984	-7.93673	-2.98855	0.0190338	0.143464
TG 58:7 RT:16.984:1	-5.93262	-2.56867	0.0623277	0.237273
TG 60:12	-2.30987	-1.20781	0.0212671	0.143464

## Sheet: Hindbrain_ Negative_mode
Compound	FC ([MUT] Vs [WT])	Log FC ([MUT] Vs [WT])	p ([MUT] Vs [WT])	p (Corr) ([MUT] Vs [WT])
Cer_NS d15:1_15:0	-1.0692	-0.0965252	0.466894	0.6329
Cer_NS d18:1_16:0 RT:11.897	1.03882	0.0549411	0.861722	0.961556
Cer_NS d18:1_16:0 RT:11.897:1	1.05499	0.0772253	0.809514	0.943558
Cer_NS d18:1_18:0 RT:13.231	-1.2267	-0.294779	0.261903	0.428119
Cer_NS d18:1_18:0 RT:13.231:1	-1.22662	-0.294694	0.262018	0.428119
Cer_NS d18:1_21:0	1.18005	0.238845	0.161107	0.320462
Cer_NS d18:1_22:0 RT:14.018	1.03658	0.0518334	0.797802	0.935883
Cer_NS d18:1_22:0 RT:14.018:1	-1.11687	-0.159466	0.608204	0.772925
Cer_NS d18:1_23:0 RT:14.016	-1.06351	-0.0888385	0.854791	0.959673
Cer_NS d18:1_23:0 RT:14.016:1	-1.06351	-0.0888385	0.854791	0.959673
Cer_NS d18:1_24:0	1.03266	0.0463587	0.930177	1
Cer_NS d18:1_24:1	1.03884	0.0549704	0.842078	0.957145
Cer_NS d18:1_25:1	-1.35348	-0.436673	0.107818	0.250507
Cer_NS d18:2_18:0 RT:12.479	-2.89823	-1.53517	0.0259253	0.107826
Cer_NS d18:2_18:0 RT:12.479:1	-2.88414	-1.52814	0.0274496	0.111628
Cer_NS d20:1_18:0	1.01635	0.023393	0.893293	0.967293
Cer_NS d37:1	-1.20985	-0.27483	0.25025	0.416325
Cer_NS d38:1	1.01635	0.023393	0.893293	0.967293
Cer_NS d38:2	1.35657	0.43996	0.0306572	0.116863
Cer_NS d42:1	1.09493	0.130844	0.814657	0.943558
Cer_NS d42:2	1.03884	0.0549704	0.842078	0.957145
CL 18:0_18:2_18:1_18:1	-1.91634	-0.938356	0.0362266	0.12749
CL 72:6	-2.7334	-1.4507	0.0369982	0.127748
EtherPC 16:2e_18:1	-1.21723	-0.283597	0.407276	0.569491
EtherPC 16:2e_20:1	-1.36195	-0.445669	0.113189	0.253231
EtherPC 16:2e_22:4	1.66444	0.735035	0.166536	0.3277
EtherPC 34:1e	1.10192	0.140015	0.710663	0.879019
EtherPE 16:1e_16:0	-1.1939	-0.255678	0.317936	0.473027
EtherPE 16:1e_18:1	-1.37388	-0.458258	0.101797	0.245116
EtherPE 16:1e_20:3	-1.0391	-0.0553341	0.66737	0.842267
EtherPE 16:1e_20:4	-1.34227	-0.424671	0.531313	0.70971
EtherPE 16:1e_22:4	1.41612	0.501947	0.1804	0.340498
EtherPE 16:1e_22:6	-1.77177	-0.825191	0.074919	0.198698
EtherPE 18:1e_18:1	1.05007	0.0704905	0.582718	0.756294
EtherPE 18:1e_19:1	1.03439	0.048776	0.884211	0.967293
EtherPE 18:1e_20:0	-1.38724	-0.47222	0.213718	0.379713
EtherPE 18:1e_20:1	-1.46684	-0.552714	0.0572849	0.174719
EtherPE 18:1e_20:4	1.10127	0.139169	0.737517	0.894652
EtherPE 18:1e_22:3	-2.11163	-1.07836	0.011044	0.0721956
EtherPE 18:1e_22:4	-1.15691	-0.210276	0.109511	0.250507
EtherPE 18:1e_22:6	-1.40817	-0.493819	0.00913203	0.0694182
EtherPE 18:2e_16:1	1.99557	0.9968	0.0251802	0.107826
EtherPE 18:2e_18:1	-1.22401	-0.291618	0.131997	0.274494
EtherPE 18:2e_19:1	1.29571	0.373745	0.604972	0.772925
EtherPE 18:2e_20:1	-1.11844	-0.161494	0.216525	0.381
EtherPE 18:2e_20:4	-1.38958	-0.474654	0.0247256	0.107826
EtherPE 18:2e_21:1	-1.34357	-0.426068	0.135721	0.279067
EtherPE 18:2e_22:1	-1.30884	-0.388288	0.345185	0.50134
EtherPE 18:2e_22:6	-1.75853	-0.814367	0.00840794	0.0694182
EtherPE 18:2e_24:1	-1.39851	-0.48389	0.426386	0.591126
EtherPE 36:4e	-1.05248	-0.0737877	0.568648	0.743304
EtherPE 39:2e	-1.50364	-0.588458	0.179279	0.340498
EtherPE 40:7e	-1.36914	-0.453272	0.114853	0.253231
GM3 d36:1	1.32663	0.407763	0.0963171	0.235014
HexCer_NS d36:1 RT:12.411	1.00541	0.00778645	0.986613	1
HexCer_NS d36:1 RT:12.411:1	1.00468	0.00673355	0.988422	1
HexCer_NS d38:1 RT:13.295	-1.10523	-0.144348	0.88095	0.967293
HexCer_NS d38:1 RT:13.295:1	-1.11525	-0.157368	0.870719	0.965707
HexCer_NS d39:1	1.05875	0.0823593	0.712314	0.879019
HexCer_NS d40:1 RT:13.570	-1.49932	-0.58431	0.228103	0.394128
HexCer_NS d40:1 RT:13.570:1	-1.50344	-0.58827	0.209327	0.375557
HexCer_NS d40:2 RT:13.082	-1.96821	-0.976882	0.0793216	0.207369
HexCer_NS d40:2 RT:13.082:1	-2.01867	-1.0134	0.0892488	0.230036
HexCer_NS d41:1 RT:13.570	-1.23667	-0.306455	0.391343	0.555161
HexCer_NS d41:1 RT:13.574	-1.16557	-0.221041	0.524105	0.705229
HexCer_NS d41:2 RT:13.257	-1.45285	-0.538886	0.0550632	0.173681
HexCer_NS d41:2 RT:13.257:1	-1.43998	-0.526051	0.0682767	0.18747
HexCer_NS d42:1 RT:14.000	-1.52399	-0.607851	0.204076	0.369761
HexCer_NS d42:1 RT:14.000:1	-1.41437	-0.500159	0.305795	0.462483
HexCer_NS d42:2 RT:13.681	-1.18318	-0.242669	0.0675574	0.18747
HexCer_NS d42:2 RT:13.681:1	-1.22463	-0.292344	0.0686367	0.18747
HexCer_NS d42:3	1.66067	0.731769	0.0559954	0.173681
HexCer_NS d43:1 RT:13.998	-1.12848	-0.174377	0.18279	0.340498
HexCer_NS d43:1 RT:13.998:1	-1.12848	-0.174377	0.18279	0.340498
HexCer_NS d43:2	-1.31223	-0.392016	0.0361441	0.12749
HexCer_NS d44:1	-1.48887	-0.574223	0.336906	0.493231
HexCer_NS d44:2	-1.81946	-0.863514	0.0654117	0.18747
LPC 16:0/0:0	-1.21261	-0.278113	0.304331	0.462483
LPC 18:0/0:0	-1.54712	-0.629582	0.0485152	0.155759
LPC 18:1/0:0(d7)	-1	0	1	1
LPE 18:0	-1.27781	-0.353676	0.32811	0.484227
LPE 18:1(d7)	-1	0	1	1
LPE 20:1	-1.25274	-0.325089	0.269426	0.436327
LPE 22:6	-1.11213	-0.15332	0.738644	0.894652
MGDG 16:0_18:0	1.07495	0.10427	0.67625	0.847628
MGDG 35:1	1.63504	0.709328	0.00157325	0.0500523
PA 16:0_18:1 RT:13.137	-67.2556	-6.07158	0.315607	0.473027
PA 16:0_18:1 RT:13.137:1	-2154.23	-11.073	0.105174	0.24996
PC 14:0_16:0	1.9323	0.950318	0.282681	0.453778
PC 15:0_18:1(d7)	-1	0	1	1
PC 16:0_16:0	-1.61735	-0.693628	0.00445824	0.0576591
PC 16:0_16:1	1.11404	0.155801	0.436336	0.600372
PC 16:0_18:0	-1.35164	-0.43471	0.0128061	0.0780819
PC 16:0_18:1	-1.21673	-0.283007	0.00218808	0.0500523
PC 16:0_18:2	-1.35723	-0.440661	0.407668	0.569491
PC 16:0_20:4	-1.1361	-0.184088	0.109124	0.250507
PC 16:0_22:6	-1.52756	-0.611229	0.00986269	0.0694182
PC 18:0_18:1	-1.77097	-0.824536	0.00361265	0.0576591
PC 18:0_20:4	-2.08081	-1.05715	7.98305e-05	0.014609
PC 18:0_22:4	-1.47356	-0.55931	0.013227	0.0780819
PC 18:1_18:1	-1.44388	-0.52995	0.249846	0.416325
PC 18:1_20:1	-1.86902	-0.902283	0.000418561	0.0382984
PC 18:1_20:4	-1.50799	-0.592629	0.0243154	0.107826
PC 18:1_22:6	-2.0189	-1.01357	0.00185977	0.0500523
PC 18:1_24:1	-2.30965	-1.20767	0.0312912	0.116863
PC 20:4_22:6	-1.28548	-0.362307	0.715704	0.879019
PC 22:0_18:1	-2.13867	-1.09671	0.116727	0.254297
PC 22:6_22:6	-2.61015	-1.38413	0.0020179	0.0500523
PC 24:0_18:1	-2.76959	-1.46967	0.0196699	0.107826
PC 40:2	-1.51451	-0.598846	0.0290581	0.115601
PC 41:2	-1.98896	-0.992018	0.00695515	0.0694182
PE 15:0_18:1(d7)	-1	0	1	1
PE 16:0_18:0 RT:12.385	-1.30677	-0.386009	0.297511	0.462483
PE 16:0_18:0 RT:13.208	-1.32575	-0.406809	0.304012	0.462483
PE 16:0_18:0 RT:9.556	-5.64544	-2.49709	0.00336726	0.0576591
PE 16:0_18:1	-3.38287	-1.75825	0.235178	0.402221
PE 16:0_20:4	-1.40098	-0.486436	0.146447	0.294504
PE 16:0_22:5	-5.25407	-2.39344	0.0954747	0.235014
PE 16:0_22:6	-2.25085	-1.17047	0.00941963	0.0694182
PE 16:1_20:4	-1.4876	-0.572985	0.184204	0.340498
PE 17:0_18:1	1.12926	0.175381	0.747988	0.894652
PE 18:0_18:1 RT:12.832	-1.96223	-0.972497	0.00140331	0.0500523
PE 18:0_18:1 RT:13.283	-1.57639	-0.656628	0.00501096	0.0576591
PE 18:0_20:1	-1.91969	-0.940872	0.00900734	0.0694182
PE 18:0_20:3	-1.21181	-0.277164	0.538312	0.713849
PE 18:0_20:4	-1.45877	-0.544756	0.187997	0.344035
PE 18:0_22:4	-1.05692	-0.0798671	0.448062	0.611905
PE 18:0_22:6	-2.18501	-1.12764	0.00914737	0.0694182
PE 18:1_18:1	-1.55566	-0.637531	0.00207076	0.0500523
PE 18:1_20:1	-1.41005	-0.495747	0.0253725	0.107826
PE 18:1_20:4	-1.23831	-0.308378	0.228293	0.394128
PE 18:1_22:6	-1.71073	-0.774614	0.129165	0.271693
PE 18:2_22:6	-2.54646	-1.34849	0.142499	0.289748
PE 20:0_18:1	-1.33088	-0.412378	0.00976132	0.0694182
PE 20:1_20:1	-3.1779	-1.66808	0.00268807	0.0546574
PE 20:1_22:6	-1.61109	-0.688036	0.0669162	0.18747
PE 20:4_22:6	-2.54391	-1.34705	0.011316	0.0721956
PE 22:0_18:1	-2.44182	-1.28796	0.0239224	0.107826
PE 22:4_22:6	-1.10266	-0.140991	0.794471	0.935883
PE 22:6_22:6	-2.13104	-1.09156	0.0646582	0.18747
PE 24:0_18:1	-1.98413	-0.988509	0.113921	0.253231
PG 15:0_18:1(d7)	-1	0	1	1
PG 16:0_16:0	-3.89574	-1.9619	0.02566	0.107826
PG 16:0_18:0	-1.01289	-0.0184771	0.962181	1
PG 16:0_18:1	-4.64945	-2.21706	0.00480719	0.0576591
PG 18:1_20:4	1.55206	0.634188	0.124703	0.268479
PG 18:1_22:6	1.64906	0.721645	0.0407618	0.135626
PG 20:4_20:4	-1.09084	-0.125442	0.366719	0.528422
PG 22:6_22:6	-2.5564	-1.35412	0.0310543	0.116863
PI 15:0_18:1(d7)	-1	0	1	1
PI 16:0_20:4	-1.76942	-0.82328	0.023929	0.107826
PI 16:0_22:6	-1.99183	-0.994092	0.0204256	0.107826
PI 17:0_20:4	1.16278	0.217574	0.298875	0.462483
PI 18:0_20:4	-3.29114	-1.71859	0.00657718	0.0694182
PI 18:0_22:4	-1.37732	-0.461862	0.247951	0.416325
PI 18:0_22:6	-3.67112	-1.87622	0.0114408	0.0721956
PI 18:1_18:1	-3.85925	-1.94832	0.00878672	0.0694182
PI 18:1_20:4	-1.85819	-0.8939	0.0247586	0.107826
PI 18:1_22:6	-2.56433	-1.35858	0.00444419	0.0576591
PI 38:3	-1.54735	-0.629802	0.126538	0.269262
PMeOH 16:0_18:1	1.09668	0.133144	0.291868	0.460447
PS 15:0_18:1(d7)	-1	0	1	1
PS 16:0_18:1	1.07141	0.0995133	0.772277	0.917706
PS 18:0_18:1	5.45673	2.44804	0.184086	0.340498
PS 18:0_20:4	2.49117	1.31682	0.019935	0.107826
PS 18:0_22:4	2.0977	1.06881	0.021207	0.107826
PS 18:0_22:6	3.74717	1.9058	0.0377784	0.128027
PS 18:1_18:1	1.20096	0.264193	0.821171	0.945121
PS 20:0_18:1	1.52701	0.610713	0.286092	0.455259
PS 20:0_22:6	1.21171	0.277041	0.545367	0.718001
PS 22:4_22:6	-1.05012	-0.0705598	0.942591	1
PS 22:6_22:6	-1.15022	-0.201915	0.744349	0.894652
SHexCer d34:1	1.69568	0.761866	0.388537	0.555161
SHexCer d36:2	1.00564	0.00810902	0.972254	1
SHexCer d42:1	-1.59633	-0.674756	0.094817	0.235014
SHexCer d42:2	-2.0425	-1.03033	0.0468895	0.153228
SHexCer d43:2	-2.51719	-1.33182	0.0359562	0.12749
SM d18:1_18:1(d9)	-1	0	1	1
SM d20:1_21:0	-2.08924	-1.06298	0.0705936	0.18998
SM d20:1_22:0	-2.32428	-1.21678	0.0603569	0.181071
SM d34:1	1.08507	0.117791	0.605911	0.772925
SM d36:1	-1.9493	-0.962958	0.00504123	0.0576591
SM d36:2	-3.24352	-1.69756	0.0936714	0.235014

## Sheet: Liver_Positive mode
Compound	FC ([hybrid] Vs [WT])	Log FC ([hybrid] Vs [WT])	p ([hybrid] Vs [WT])	p (Corr) ([hybrid] Vs [WT])
ACar 16:0	3.41946	1.77377	0.0147356	0.0306445
ACar 18:1	6.6191	2.72664	0.000988798	0.00869222
ACar 20:1	9.01596	3.17248	0.00144949	0.00930152
BMP 16:0_18:1	783.033	9.61293	0.15288	0.188852
BMP 16:1_18:1	4223.89	12.0444	0.0474593	0.0720467
BMP 16:1_22:6	252.454	7.97988	0.154734	0.190519
BMP 18:1_18:1	170.76	7.41583	0.000227254	0.00780928
BMP 18:1_18:2	53.5572	5.74301	6.30984e-05	0.00462674
BMP 18:1_20:1	-3.1306	-1.64644	0.00615591	0.0183223
BMP 18:1_20:2	2.79864	1.48473	0.0409074	0.0636337
BMP 18:1_20:3 RT:6.522	5.65328	2.49909	0.00196172	0.0108445
BMP 18:1_20:3 RT:6.523	5.38981	2.43023	0.00115564	0.00873667
BMP 18:1_20:4	13.9244	3.79954	0.00156752	0.00930152
BMP 18:1_22:4	12.7599	3.67354	0.00322814	0.0140257
BMP 18:1_22:5	4.74067	2.24509	0.0022106	0.0112948
BMP 18:1_22:6	18.4416	4.20489	0.000825174	0.00824138
BMP 18:2_22:6	5.12267	2.3569	0.00826992	0.0214112
BMP 20:3_22:6	4.68785	2.22893	0.00398553	0.0158791
BMP 20:4_22:6	6.92186	2.79116	0.0171333	0.0322208
BMP 22:5_22:6	27.4409	4.77825	0.000732635	0.00824138
BMP 22:6_22:6	2.63557	1.39811	0.228953	0.272152
CE 18:1	2.39862	1.26221	0.191999	0.230399
CE 18:1(d7)	-1	0	1	1
CL 70:5	2.28807	1.19413	0.0544482	0.0803962
CL 70:6	-1.14128	-0.190655	0.503606	0.54702
CL 70:7	-3.54836	-1.82715	0.00307944	0.0140257
CL 72:7	-2.66065	-1.41178	0.0130169	0.0291147
CL 72:8	-9.39186	-3.23141	0.00221489	0.0112948
CL 74:8	-2.70479	-1.43552	0.0158236	0.0311528
CL 74:9	-5.0918	-2.34818	0.00153798	0.00930152
Cer_NS d18:1_16:0	6.89125	2.78476	0.000487425	0.00818082
Cer_NS d18:1_18:0	6.59988	2.72244	0.00650371	0.0184842
Cer_NS d18:1_20:0	1.08523	0.117996	0.753831	0.787149
Cer_NS d18:1_22:0	-1.14804	-0.199168	0.481891	0.534178
Cer_NS d18:1_22:1	-2.14814	-1.10309	0.00151753	0.00930152
Cer_NS d18:1_23:0	-1.56635	-0.64741	0.0497785	0.0743726
Cer_NS d18:1_24:0	1.94949	0.963097	0.016318	0.0314703
Cer_NS d18:1_24:1	2.85945	1.51574	0.00640298	0.0184842
Cer_NS d18:2_24:1	-3.89301	-1.96089	0.0364517	0.0583796
DG 15:0_18:1(d7)	-1	0	1	1
DG 16:0_18:1	-1.74853	-0.806142	0.306562	0.355461
DG 16:0_20:4	-2.52683	-1.33733	0.124681	0.159221
DG 16:0_22:6	-3.74976	-1.9068	0.094632	0.125717
DG 16:1_18:1	-4.39859	-2.13704	0.0148765	0.0306445
DG 16:1_18:2	-7.82593	-2.96826	0.00568371	0.0173261
DG 18:0_18:1	1.07777	0.108046	0.890243	0.914435
DG 18:0_20:4	1.01382	0.0198079	0.970994	0.991988
DG 18:0_22:6	1.72333	0.785202	0.257621	0.304314
DG 18:1_18:1	-1.10504	-0.144097	0.865752	0.891701
DG 18:1_18:2	-4.21741	-2.07636	0.0167086	0.031738
DG 18:1_20:1	1.73301	0.793283	0.402702	0.457121
DG 18:1_20:4	-1.88646	-0.915684	0.294442	0.342458
DG 18:1_22:3	2.09905	1.06974	0.188844	0.227334
DG 18:1_22:4	1.60942	0.686539	0.386876	0.44181
DG 18:1_22:6	-2.4553	-1.2959	0.275057	0.322893
DG 18:2_18:2	-6.49596	-2.69954	0.00852302	0.0215104
DG 20:0_18:1	-1.18275	-0.242143	0.783625	0.816006
HBMP 16:0_18:1_18:1	1.89461	0.921904	0.0741349	0.104563
HexCer_NS d18:1_16:0	33.9121	5.08373	0.000355457	0.00818082
HexCer_NS d18:1_20:0	4.88965	2.28973	0.0037871	0.015731
HexCer_NS d18:1_22:0	3.95989	1.98546	0.00143325	0.00930152
HexCer_NS d18:1_23:0	14.8755	3.89487	0.000110161	0.00462674
HexCer_NS d18:1_24:1	3.58631	1.8425	0.0164362	0.0314866
LPC 0:0/16:0	4.19111	2.06733	0.00108656	0.00873667
LPC 0:0/18:0	5.18523	2.37441	0.00107881	0.00873667
LPC 0:0/20:2	2.6709	1.41732	0.00135081	0.00930152
LPC 0:0/20:3 RT:2.555	3.49336	1.80462	0.0177455	0.032778
LPC 0:0/20:3 RT:2.669	5.7791	2.53084	0.0072355	0.0195267
LPC 0:0/20:4	3.36848	1.7521	0.00644098	0.0184842
LPC 0:0/22:5	10.0342	3.32685	0.00317637	0.0140257
LPC 0:0/22:6 RT:2.011	1.35688	0.44029	0.142509	0.178964
LPC 0:0/22:6 RT:2.011:1	1.41023	0.495929	0.0860053	0.11779
LPC 14:0/0:0	4.31742	2.11017	0.00111509	0.00873667
LPC 15:0/0:0	1.67759	0.746387	0.0191015	0.0342966
LPC 16:0/0:0	4.22661	2.0795	0.00123951	0.00901028
LPC 16:1/0:0	4.75901	2.25066	0.000535852	0.00818082
LPC 17:0/0:0	3.03219	1.60036	0.00140927	0.00930152
LPC 18:0/0:0	4.91707	2.2978	0.00157486	0.00930152
LPC 18:1/0:0	9.91509	3.30963	0.00072532	0.00824138
LPC 18:1/0:0(d7) RT:2.902	-1.00289	-0.00416113	0.114616	0.148393
LPC 18:1/0:0(d7) RT:2.904	1.00289	0.00416062	0.114632	0.148393
LPC 18:2/0:0	8.80225	3.13787	0.0007882	0.00824138
LPC 19:0/0:0	2.37268	1.24652	0.00462209	0.0161669
LPC 20:0/0:0	2.31654	1.21197	0.0123178	0.0278811
LPC 20:1/0:0	6.81406	2.76851	0.000366601	0.00818082
LPC 20:2/0:0	3.54427	1.82549	3.56438e-05	0.00462674
LPC 20:3/0:0	314.395	8.29643	0.163376	0.199213
LPC 20:4/0:0	3.39436	1.76314	0.00628873	0.0184842
LPC 22:0/0:0	5.54529	2.47126	0.00106419	0.00873667
LPC 24:0/0:0	7.39558	2.88666	0.000654076	0.00824136
LPC 24:1/0:0	2.1616	1.1121	0.0322786	0.0525919
LPE 20:4	3.79463	1.92396	0.00150875	0.00930152
PC 15:0_18:1(d7)	-1	0	1	1
PC 15:0_20:4	1.87237	0.904869	0.0881582	0.11987
PC 16:0_16:0	4.40589	2.13943	0.0018426	0.0105531
PC 16:0_18:1	1.56092	0.642392	0.0818852	0.11338
PC 16:0_18:2	-1.97597	-0.982558	0.00316537	0.0140257
PC 16:0_20:4	-1.32709	-0.408271	0.241124	0.28572
PC 16:0_22:6	-2.21797	-1.14924	0.00665527	0.0187738
PC 17:0_20:4	-2.25525	-1.17329	0.0565004	0.0831018
PC 17:1_18:2	1.06123	0.0857315	0.854322	0.882333
PC 18:0_18:1	2.04606	1.03285	0.116462	0.150248
PC 18:0_18:2	-2.11894	-1.08335	0.0457252	0.0702607
PC 18:1_18:1	6.86669	2.77961	0.00645769	0.0184842
PC 18:1_18:2	1.09613	0.132415	0.668547	0.70393
PC 18:1_20:3	1.18515	0.245064	0.66668	0.703925
PC 22:6_22:6	-2.13602	-1.09493	0.0352449	0.0566918
PC 30:0	8.8413	3.14426	0.000104882	0.00462674
PC 30:1	2.15715	1.10912	0.0485778	0.0731569
PC 31:0	1.39808	0.483442	0.00587055	0.0177525
PC 32:1	1.64893	0.721526	0.0686889	0.0991008
PC 32:2 RT:6.905	1.85079	0.888144	0.0773347	0.108671
PC 32:2 RT:6.913	1.90538	0.930082	0.08015	0.111385
PC 32:2 RT:7.683	6.78827	2.76304	0.00218557	0.0112948
PC 33:0	6.36263	2.66962	0.00119565	0.00886191
PC 33:1 RT:11.951	3.29704	1.72117	0.00259907	0.0124361
PC 33:1 RT:9.021	1.26575	0.339997	0.506849	0.548965
PC 33:2	19.2638	4.26782	3.24286e-05	0.00462674
PC 34:0	3.04323	1.6056	0.00516995	0.0165614
PC 34:3 RT:7.154	-1.72073	-0.783022	0.0887003	0.12005
PC 34:3 RT:7.618	1.7014	0.766724	0.206066	0.246497
PC 34:4	1.37622	0.46071	0.443624	0.496124
PC 35:1	2.50221	1.3232	0.0137275	0.0301686
PC 35:2	1.25351	0.325979	0.499125	0.54613
PC 35:3	-2.19	-1.13093	0.0263608	0.0448846
PC 35:4	6.65264	2.73393	0.0467045	0.0714749
PC 36:3 RT:11.882	1.18353	0.243093	0.440521	0.494115
PC 36:3 RT:9.128	-1.85337	-0.890149	0.0828662	0.114319
PC 36:3 RT:9.716	5.47551	2.45299	0.100738	0.131761
PC 36:4	-1.21434	-0.280176	0.499896	0.54613
PC 36:5	2.46085	1.29916	0.0216337	0.037859
PC 36:6 RT:6.210	-4.17766	-2.06269	0.00448421	0.0159617
PC 36:6 RT:6.504	-1.54414	-0.6268	0.186463	0.225186
PC 37:2 RT:11.814	1.25865	0.331872	0.478809	0.532323
PC 37:2 RT:11.816	1.15788	0.211486	0.489197	0.540691
PC 37:4 RT:11.567	-1.55775	-0.639466	0.151959	0.188852
PC 37:4 RT:8.940	-1.5482	-0.630594	0.110009	0.143391
PC 37:5	-1.02208	-0.0315112	0.941333	0.964292
PC 38:2	1.60061	0.678622	0.0342978	0.055642
PC 38:3 RT:11.056	1.04807	0.0677414	0.837823	0.867663
PC 38:3 RT:11.562	-2.56161	-1.35705	0.0231927	0.0400312
PC 38:3 RT:11.810	4.2553	2.08926	0.126907	0.161518
PC 38:4 RT:10.498	-1.71177	-0.775492	0.0791233	0.110773
PC 38:4 RT:11.960	1.54139	0.624234	0.285492	0.333074
PC 38:4 RT:9.968	10.594	3.40517	0.0236162	0.0405769
PC 38:5 RT:8.474	1.64339	0.716673	0.0697058	0.100185
PC 38:5 RT:9.096	1.14012	0.189185	0.568329	0.61021
PC 38:6	-1.28933	-0.366627	0.420164	0.475515
PC 38:7	1.00842	0.012092	0.976023	0.994439
PC 39:3	3.36279	1.74966	3.944e-05	0.00462674
PC 39:4	-1.59098	-0.669915	0.134907	0.170551
PC 39:5 RT:11.898	2.13289	1.09281	0.0207631	0.036675
PC 39:5 RT:7.808	5.02802	2.32999	0.00417628	0.0158791
PC 39:6 RT:8.435	1.04187	0.0591819	0.747887	0.783106
PC 39:6 RT:8.828	-2.71152	-1.4391	0.0120421	0.0274213
PC 39:7 RT:12.067	1.14043	0.189572	0.639744	0.679278
PC 39:7 RT:7.277	1.27522	0.350751	0.374055	0.429766
PC 39:7 RT:9.316	2.76629	1.46795	0.0374639	0.0592526
PC 40:2	3.47036	1.79509	0.0146451	0.0306445
PC 40:3	1.28415	0.360809	0.393376	0.447879
PC 40:4 RT:11.865	2.79073	1.48064	0.0284759	0.047352
PC 40:4 RT:11.947	-1.39939	-0.484795	0.166638	0.202538
PC 40:5 RT:10.730	-1.24836	-0.320034	0.263903	0.310765
PC 40:5 RT:11.549	3.21036	1.68274	0.0590064	0.0864512
PC 40:6 RT:8.692	1.14463	0.194887	0.630778	0.671645
PC 40:6 RT:9.354	6.89079	2.78467	0.0218354	0.0379089
PC 40:6 RT:9.957	-3.68373	-1.88117	0.00145786	0.00930152
PC 40:7 RT:7.693	1.19449	0.256393	0.379301	0.434472
PC 40:7 RT:8.111	-1.11133	-0.152293	0.595078	0.635422
PC 40:8	-1.07794	-0.108272	0.724449	0.760671
PC 40:9	-2.22118	-1.15132	0.0179377	0.032778
PC 41:6	-2.03777	-1.02699	0.0522781	0.0777996
PC 42:10	-1.22952	-0.29809	0.569853	0.61021
PC 42:5	-3.34985	-1.7441	0.0049802	0.0162286
PC 42:6	5.52222	2.46525	0.000422895	0.00818082
PC 42:7	-1.22039	-0.287348	0.100569	0.131761
PC 42:9	2.02247	1.01612	0.128303	0.162746
PE 15:0_18:1(d7)	-1	0	1	1
PE 16:0_18:1	1.66716	0.73739	0.16313	0.199213
PE 16:0_18:2	-2.8468	-1.50934	0.0446497	0.0688881
PE 16:0_20:3	1.18187	0.241073	0.492925	0.543223
PE 16:0_20:4	-1.70241	-0.767576	0.00446731	0.0159617
PE 16:0_20:5	1.6266	0.701856	0.279627	0.327242
PE 16:0_22:5	-1.98141	-0.986528	0.0252952	0.0432652
PE 16:0_22:6	-2.36206	-1.24005	0.0157445	0.0311528
PE 16:1_18:2	-2.02889	-1.02069	0.016493	0.0314866
PE 18:0_18:2	-2.08638	-1.061	0.0525545	0.0779043
PE 18:0_20:3	1.66504	0.735559	0.214062	0.255254
PE 18:1_20:1	1.81372	0.858948	0.157571	0.193382
PE 18:1_20:4	1.15517	0.208107	0.422988	0.477282
PE 18:1_20:5	-1.98416	-0.988526	0.0632044	0.0915373
PE 18:1_22:6	1.00924	0.0132695	0.980889	0.99671
PE 20:1_18:2	-1.20246	-0.265987	0.497307	0.54613
PE 32:1	-1.13345	-0.18072	0.657816	0.696511
PE 35:1	1.38101	0.465725	0.071991	0.10245
PE 38:4	4.80648	2.26498	0.0117798	0.0271511
PE 38:7 RT:6.942	1.19129	0.25253	0.447275	0.498731
PE 38:7 RT:8.542	-1.87008	-0.903098	0.0280714	0.0469512
PE 39:4	-1.64801	-0.720727	0.0720945	0.10245
PE 39:6	-2.92587	-1.54887	0.0150359	0.030681
PE 40:4	1.15007	0.201725	0.56558	0.609086
PE 40:5	-2.81266	-1.49194	0.0278874	0.0468507
PE 40:6	-5.21699	-2.38322	0.00647755	0.0184842
PE 40:7	-2.50459	-1.32457	0.00483296	0.0161669
PE 40:8 RT:7.282	-1.81869	-0.862898	0.150014	0.187146
PE 40:8 RT:8.737	1.09777	0.13458	0.560234	0.605052
PE 40:8 RT:9.122	-2.2984	-1.20063	0.00412545	0.0158791
PE 40:9	-2.06201	-1.04405	0.0378697	0.0596448
PE 41:6	-3.5614	-1.83244	0.0146861	0.0306445
PE 42:9	-11.7787	-3.55811	0.0081396	0.0212191
PG 15:0_18:1(d7)	-1	0	1	1
PG 16:0_18:1	3536.47	11.7881	0.0724419	0.102558
PS 38:6	1.52072	0.604753	0.0286911	0.0473591
PS 40:5	1.08164	0.113215	0.816765	0.848179
SM d18:1_18:1(d9)	-1	0	1	1
SM d32:1	29.4313	4.87928	0.000653984	0.00824136
SM d33:1	29.9902	4.90642	0.000461544	0.00818082
SM d34:0	44.7218	5.48291	8.27065e-05	0.00462674
SM d34:1	44.38	5.47184	6.36119e-05	0.00462674
SM d34:2 RT:6.547	14.9081	3.89803	0.00115349	0.00873667
SM d34:2 RT:6.547:1	16.6328	4.05596	0.000926117	0.00833857
SM d35:1	21.8642	4.4505	0.000584344	0.00818082
SM d36:0	20.3842	4.34938	0.000630575	0.00824136
SM d36:1	7.37475	2.88259	0.0044292	0.0159617
SM d36:2	1.6066	0.684008	0.117692	0.151319
SM d38:1	10.0367	3.32721	0.00137789	0.00930152
SM d38:2	1.7439	0.802315	0.0901003	0.120773
SM d38:4	5.12473	2.35748	0.00728378	0.0195267
SM d39:1	2.04071	1.02907	0.0931827	0.124463
SM d40:1	3.84665	1.9436	0.0044533	0.0159617
SM d40:2	3.13875	1.65019	0.0367575	0.0583796
SM d41:1	7.55758	2.91792	0.00514999	0.0165614
SM d41:2	4.88163	2.28736	0.00401465	0.0158791
SM d42:1	10.0514	3.32932	0.00107089	0.00873667
SM d42:2	12.3322	3.62436	9.132e-05	0.00462674
SM d42:3	1.08043	0.1116	0.152795	0.188852
SM d42:4	1.41601	0.501834	0.432373	0.48642
SM d43:1	5.49447	2.45798	0.00705002	0.0194243
SM d43:2	15.8382	3.98533	0.000249395	0.00785594
SM d44:2	10.3451	3.37087	0.000879344	0.00833857
TG 12:0_16:0_16:1	-5.05995	-2.33912	0.0139083	0.0302146
TG 14:0_14:0_16:0	-2.84904	-1.51047	0.0489044	0.0733565
TG 14:0_15:0_16:0	-1.7213	-0.7835	0.168865	0.204587
TG 14:0_15:0_16:1	-3.72008	-1.89533	0.0149169	0.0306445
TG 14:0_16:0_16:0	-3.52837	-1.819	0.0192844	0.0343844
TG 14:0_16:0_16:1	-7.28889	-2.8657	0.0278082	0.0468507
TG 14:0_16:1_16:1	-7.97453	-2.9954	0.0174367	0.0326291
TG 14:0_16:1_22:6	-1.51549	-0.599787	0.147105	0.184125
TG 15:0_16:0_16:0	-2.97955	-1.57509	0.036666	0.0583796
TG 15:0_16:0_16:1	-4.6367	-2.2131	0.0210958	0.0370893
TG 15:0_16:0_18:1	-13.1745	-3.71968	0.0118921	0.0272437
TG 15:0_16:1_18:2	-10.2911	-3.36333	0.00451218	0.0159617
TG 15:0_18:1(d7)_15:0 RT:14.634	1.00367	0.00527897	0.369308	0.425605
TG 15:0_18:1(d7)_15:0 RT:14.634:1	-1.00367	-0.00527948	0.369251	0.425605
TG 16:0_16:0_16:0	-6.6413	-2.73146	0.016977	0.0320864
TG 16:0_16:0_17:0	-1.38243	-0.467211	0.502874	0.54702
TG 16:0_16:0_18:0 RT:14.627	1.58131	0.661123	0.00224799	0.0112948
TG 16:0_16:0_18:0 RT:16.052	-11.8641	-3.56854	0.0129024	0.0290304
TG 16:0_16:0_18:1 RT:14.474	-13.2941	-3.73271	0.00853587	0.0215104
TG 16:0_16:0_18:1 RT:15.294	-14.0237	-3.8098	0.00927302	0.0227405
TG 16:0_16:1_16:1	-25.4661	-4.67051	0.0108239	0.0254377
TG 16:0_16:1_18:1 RT:14.669	-22.3619	-4.48297	0.00494821	0.0162286
TG 16:0_16:1_18:1 RT:14.669:1	-22.2542	-4.47601	0.00472712	0.0161669
TG 16:0_16:1_18:2	-53.3573	-5.73761	0.00240338	0.0117984
TG 16:0_16:1_22:6	-77.1732	-6.27003	0.00227091	0.0112948
TG 16:0_17:0_18:1	-16.4869	-4.04325	0.00934578	0.0227405
TG 16:0_17:1_18:1	-49.8938	-5.64079	0.00320451	0.0140257
TG 16:0_18:0_18:0	-8.22435	-3.0399	0.00534223	0.0166889
TG 16:0_18:0_18:1	-27.4752	-4.78006	0.0104935	0.0249469
TG 16:0_18:1_18:1	-8.77963	-3.13416	0.00791967	0.0210819
TG 16:0_18:1_18:2	-23.0221	-4.52495	0.00176722	0.010277
TG 16:0_18:1_19:0	-18.5649	-4.2145	0.00613562	0.0183223
TG 16:0_18:1_19:1	-35.5112	-5.1502	0.00708228	0.0194243
TG 16:0_18:1_20:0	-58.7478	-5.87646	0.00490706	0.0162286
TG 16:0_18:1_20:1	-16.0102	-4.00092	0.017924	0.032778
TG 16:0_18:1_20:3	-13.8368	-3.79044	0.00709142	0.0194243
TG 16:0_18:1_20:4	-24.2784	-4.6016	0.00938498	0.0227405
TG 16:0_18:1_20:5	-71.3396	-6.15663	0.00283717	0.0134056
TG 16:0_18:1_21:1	-24.5062	-4.61508	0.00531991	0.0166889
TG 16:0_18:1_21:5	-41.9479	-5.39053	0.00034961	0.00818082
TG 16:0_18:1_22:0	-16.0295	-4.00266	0.00549474	0.0168863
TG 16:0_18:1_22:1	-26.2542	-4.71447	0.0141681	0.0302573
TG 16:0_18:1_22:3	-4.25579	-2.08943	0.0609228	0.0889143
TG 16:0_18:1_22:4	-8.37847	-3.06669	0.0408259	0.0636337
TG 16:0_18:1_22:6	-50.2379	-5.6507	0.00475783	0.0161669
TG 16:0_18:2_18:3	-88.092	-6.46094	0.000733505	0.00824138
TG 16:0_18:2_22:5	-100.825	-6.65571	0.0040739	0.0158791
TG 16:0_18:2_22:6	-103.02	-6.68678	0.00353806	0.0148598
TG 16:0_22:5_22:6	-48.1597	-5.58975	0.0151782	0.030681
TG 16:0_22:5_22:7	-95.0347	-6.57038	0.0137082	0.0301686
TG 16:0_22:6_22:6	-73.9134	-6.20776	0.0140875	0.0302561
TG 16:1_16:1_18:2	-50.3878	-5.655	0.00210952	0.011231
TG 16:1_17:1_18:2	-17.1419	-4.09946	0.000926507	0.00833857
TG 16:1_18:2_22:6	-120.939	-6.91813	0.00193145	0.0108445
TG 16:1_18:3_22:6	-24.3449	-4.60555	0.000460289	0.00818082
TG 16:1_22:6_22:6	-111.991	-6.80723	0.0151311	0.030681
TG 17:1_18:1_18:1	-44.4563	-5.47431	0.00391424	0.0158791
TG 17:1_18:2_22:6	-733.465	-9.51858	0.135992	0.171351
TG 18:0_18:1_20:4	-8.28179	-3.04994	0.0351205	0.0566918
TG 18:0_18:1_22:5	-7.16117	-2.8402	0.0629799	0.0915373
TG 18:1_18:1_18:1	-3.74724	-1.90583	0.088926	0.12005
TG 18:1_18:1_18:2	-14.3898	-3.84698	0.00810924	0.0212191
TG 18:1_18:1_20:1	-5.83517	-2.54478	0.0798476	0.111374
TG 18:1_18:1_22:1	-6.72716	-2.75	0.0947863	0.125717
TG 18:1_18:1_22:6	-11.795	-3.56011	0.0319574	0.0522939
TG 18:1_18:2_22:1	-5.10062	-2.35067	0.044208	0.0684861
TG 18:1_18:2_22:6	-52.3353	-5.70971	0.00961253	0.0229971
TG 18:1_20:1_22:1	-4.59563	-2.20026	0.0959164	0.126771
TG 18:1_20:1_22:3	-6.48102	-2.69622	0.0407384	0.0636337
TG 18:1_22:5_22:6	-40.8152	-5.35103	0.00949493	0.0228604
TG 18:1_22:6_22:6	-64.6776	-6.0152	0.0159109	0.0311572
TG 18:2_18:3_22:6	-103.795	-6.69759	0.00838959	0.0214275
TG 18:2_22:6_22:6	-1195.76	-10.2237	0.0900486	0.120773
TG 44:2	-5.06525	-2.34063	0.00833677	0.0214275
TG 46:1	-7.31062	-2.86999	0.0285615	0.047352
TG 46:2	-7.70521	-2.94584	0.0185455	0.0337029
TG 47:2 RT:14.023	-3.94045	-1.97836	0.0191444	0.0342966
TG 47:2 RT:14.031	-4.97165	-2.31372	0.0218628	0.0379089
TG 48:0	-6.45612	-2.69067	0.019139	0.0342966
TG 48:1 RT:14.668	-14.1813	-3.82592	0.0155014	0.0310027
TG 48:1 RT:14.668:1	-14.2723	-3.83515	0.0153634	0.0308903
TG 48:2	-26.2592	-4.71475	0.0109019	0.0254377
TG 48:3 RT:13.783	-28.0735	-4.81114	0.00865896	0.0216761
TG 48:3 RT:13.783:1	-24.0024	-4.58511	0.00680151	0.0190442
TG 49:1	-15.5735	-3.96103	0.0146264	0.0306445
TG 49:2	-1.61446	-0.691055	0.123706	0.158511
TG 49:3	-9.1217	-3.1893	0.00440312	0.0159617
TG 50:0	-11.7494	-3.55451	0.0140448	0.0302561
TG 50:1	-14.0685	-3.81439	0.0091002	0.0224828
TG 50:3	-54.0653	-5.75663	0.00244842	0.0118654
TG 50:4	-63.9789	-5.99952	0.0005334	0.00818082
TG 51:1	-18.0436	-4.17341	0.00800185	0.0211517
TG 51:2	-49.9176	-5.64148	0.00320074	0.0140257
TG 51:3	-78.2907	-6.29077	0.000559426	0.00818082
TG 52:0	-8.05389	-3.00969	0.0132987	0.0295701
TG 52:1	-27.5426	-4.78359	0.0108996	0.0254377
TG 52:2 RT:15.264	-8.95708	-3.16303	0.00728093	0.0195267
TG 52:2 RT:15.264:1	-7.78723	-2.96111	0.0138535	0.0302146
TG 52:4 RT:14.247	-75.1951	-6.23257	0.000475313	0.00818082
TG 52:4 RT:14.247:1	-107.472	-6.74782	0.000828498	0.00824138
TG 52:5	-92.9579	-6.53851	0.00088896	0.00833857
TG 52:6	-37.8011	-5.24035	0.000774865	0.00824138
TG 53:4	-111.598	-6.80217	0.000485166	0.00818082
TG 54:1	-56.7788	-5.82728	0.00483081	0.0161669
TG 54:2	-16.005	-4.00045	0.0179499	0.032778
TG 54:3 RT:14.492	-80.5954	-6.33263	0.000287418	0.00818082
TG 54:3 RT:15.249	-3.55886	-1.83142	0.0865229	0.118071
TG 54:6	-77.6114	-6.2782	0.00408952	0.0158791
TG 54:7	-78.9788	-6.30339	0.00206131	0.0111311
TG 54:8 RT:13.499	-50.7338	-5.66488	0.000756767	0.00824138
TG 54:8 RT:13.499:1	-53.0819	-5.73015	0.00144303	0.00930152
TG 55:3	-5.49573	-2.45831	0.00328531	0.0141119
TG 55:7	-47.0347	-5.55565	0.000583106	0.00818082
TG 55:8	-21.441	-4.4223	0.000215193	0.00780928
TG 56:2	-24.2917	-4.60239	0.0162189	0.0314398
TG 56:3	-5.1629	-2.36818	0.0965495	0.127163
TG 56:4	-4.39011	-2.13426	0.0471445	0.0718574
TG 56:5	-8.20386	-3.0363	0.0481321	0.0727758
TG 56:6 RT:14.481	-32.1585	-5.00713	0.00420083	0.0158791
TG 56:6 RT:14.481:1	-31.9612	-4.99825	0.00419532	0.0158791
TG 56:7 RT:14.097	-78.3595	-6.29204	0.00320085	0.0140257
TG 56:7 RT:14.267	-49.0289	-5.61556	0.0053065	0.0166889
TG 56:8	-101.151	-6.66037	0.00351251	0.0148598
TG 56:9	-111.574	-6.80186	0.00197955	0.0108445
TG 58:10	-80.7275	-6.33499	0.00451825	0.0159617
TG 58:2	-12.2389	-3.6134	0.031798	0.0522593
TG 58:3	-7.53015	-2.91268	0.0703938	0.100791
TG 58:5	-3.57221	-1.83682	0.08447	0.116108
TG 58:7	-6.46936	-2.69362	0.00473327	0.0161669
TG 58:8 RT:14.269	-15.0317	-3.90993	0.0176129	0.032778
TG 58:8 RT:14.269:1	-12.1955	-3.60828	0.0277995	0.0468507
TG 58:9	-38.6162	-5.27114	0.00874328	0.0217432
TG 60:10	-19.3167	-4.27178	0.00547798	0.0168863
TG 60:11	-26.6739	-4.73736	0.0156312	0.031098
TG 60:4	-8.36832	-3.06494	0.0159907	0.0311572
TG 62:10	-7.26419	-2.8608	0.020712	0.036675
TG 62:11	-21.3033	-4.41301	0.0110352	0.0255907
TG 62:13	-59.1058	-5.88523	0.0147918	0.0306445

## Sheet: Liver_Negative mode
Compound	FC ([Hybrid] Vs [WT])	Log FC ([Hybrid] Vs [WT])	p ([Hybrid] Vs [WT])	p (Corr) ([Hybrid] Vs [WT])
Cer_NS d16:1_16:0	8.21229	3.03778	0.00674511	0.0137208
Cer_NS d17:1_16:0	2.72192	1.44462	0.0161734	0.0272997
Cer_NS d17:1_22:0	-1.94304	-0.958316	0.0254523	0.0401168
Cer_NS d17:1_24:1	1.29235	0.369995	0.0974775	0.125403
Cer_NS d18:1_16:0 RT:9.283	10.0677	3.33166	0.00039194	0.00203899
Cer_NS d18:1_16:0 RT:9.283:1	10.0473	3.32873	0.000385373	0.00203899
Cer_NS d18:1_18:0	9.09279	3.18472	0.000362143	0.00203899
Cer_NS d18:1_20:0	3.56008	1.83191	0.00288804	0.00763725
Cer_NS d18:1_22:0	1.36518	0.449095	0.220406	0.258407
Cer_NS d18:1_22:1	1.55548	0.637361	0.0011704	0.00406588
Cer_NS d18:1_23:0	1.66944	0.739365	0.0685732	0.0932595
Cer_NS d18:1_24:0 RT:12.931	2.41219	1.27034	0.00918239	0.0176243
Cer_NS d18:1_24:0 RT:12.931:1	2.40066	1.26343	0.00971684	0.0185009
Cer_NS d18:1_24:1	4.62805	2.21041	0.00103251	0.00383963
Cer_NS d18:1_25:0	1.9201	0.941181	0.0362477	0.0546009
Cer_NS d18:1_26:1	4.30792	2.10699	0.000604359	0.00261523
Cer_NS d18:2_16:0	6.25745	2.64558	0.000118143	0.00117158
Cer_NS d18:2_24:1	3.50675	1.81013	0.000567196	0.00256694
Cer_NS d40:2	1.55974	0.641309	0.00134189	0.00425827
Cer_NS d41:2	1.30326	0.382126	0.0920307	0.120348
Cer_NS d42:2	4.64917	2.21697	0.00102188	0.00383963
Cer_NS d42:3	3.50636	1.80997	0.0005679	0.00256694
Cer_NS d42:4	10.4175	3.38094	0.0004327	0.00214547
Cer_NS d43:2	3.9558	1.98397	0.000728891	0.00304344
CL 70:5	2.88987	1.53101	0.0224463	0.0360961
CL 70:6	1.20342	0.267139	0.53165	0.569967
CL 70:7	-4.3696	-2.1275	0.000965806	0.00376823
CL 72:6	1.51508	0.599389	0.143695	0.175381
CL 72:7	-2.70904	-1.43778	0.0182793	0.0301075
CL 72:8	-5.15817	-2.36686	0.0013058	0.00425726
EtherPC 16:0e_16:0	10.3217	3.36761	0.00080247	0.00323708
EtherPC 16:0e_20:4	-3.72799	-1.8984	0.750205	0.790039
EtherPC 18:0e_20:4	1594.58	10.639	0.0702426	0.0949872
EtherPC 18:1e_16:0	29.2214	4.86895	0.0001242	0.00118238
EtherPC 18:1e_20:4	3.43118	1.7787	0.00420691	0.0101136
EtherPE 16:1e_20:4	6.39883	2.67781	0.00172432	0.00512985
EtherPE 16:1e_22:3	5.40458	2.43418	0.769686	0.803444
EtherPE 16:1e_22:4	8.81536	3.14002	0.00329397	0.00808211
EtherPE 16:1e_22:6	2.32638	1.21809	0.0503207	0.0708658
EtherPE 18:1e_18:1	2252.12	11.1371	0.12234	0.151833
EtherPE 18:1e_20:4	3.65073	1.86818	0.0111797	0.0203113
EtherPE 18:2e_16:0	5.7699	2.52855	0.0404993	0.059499
EtherPE 18:2e_18:1	2.05333	1.03797	0.0381106	0.0570211
EtherPE 18:2e_20:1	2.12832	1.08971	0.88952	0.917744
EtherPE 18:2e_20:4	10.1057	3.3371	0.000872718	0.00346178
EtherPE 18:2e_22:4	5.12517	2.3576	0.00661968	0.0135818
EtherPE 18:2e_22:6	4.47899	2.16317	0.00680835	0.0137321
FAHFA 16:0_18:2	-3.92867	-1.97404	0.00164453	0.00501794
GlcADG 16:0_18:1	5.56179	2.47555	0.00311353	0.00796796
HBMP 52:2	65.8107	6.04025	0.00123534	0.00417757
HBMP 52:3	1672.04	10.7074	0.122487	0.151833
HBMP 54:2	135.75	7.08481	0.000456271	0.00221617
HBMP 56:7	50.1882	5.64928	0.000166066	0.00141156
HexCer_NS d18:1_20:0	24.9718	4.64223	0.000384051	0.00203899
HexCer_NS d18:1_22:0	24.0296	4.58674	7.86526e-05	0.000966692
HexCer_NS d18:1_24:0	36.7993	5.20161	2.7752e-05	0.000660498
HexCer_NS d18:1_24:1	75.4397	6.23725	3.17899e-05	0.000687818
HexCer_NS d34:1	71.0062	6.14987	9.77742e-05	0.00101175
HexCer_NS d38:1	24.9726	4.64227	0.000383989	0.00203899
HexCer_NS d40:1	24.0296	4.58674	7.86526e-05	0.000966692
HexCer_NS d40:2	23.6691	4.56493	0.000763248	0.00313195
HexCer_NS d41:1	16.5011	4.04449	8.4795e-05	0.000966692
HexCer_NS d42:1	38.9855	5.28487	6.78332e-05	0.000949664
HexCer_NS d42:2	68.1603	6.09086	1.86788e-05	0.000555693
HexCer_NS d42:3	96.7473	6.59615	8.92605e-05	0.000966692
HexCer_NS d43:1	63339	15.9508	2.76512e-07	6.29581e-05
HexCer_NS d43:2	218.78	7.77333	0.000704596	0.00299453
LPC 16:0/0:0 RT:2.734	4.31248	2.10852	0.00110581	0.00398074
LPC 16:0/0:0 RT:2.521	18.4764	4.20761	0.000302912	0.00203899
LPC 16:0/0:0 RT:2.734:1	4.27426	2.09567	0.00112063	0.00398074
LPC 18:0/0:0	5.38593	2.4292	0.000571629	0.00256694
LPC 18:1/0:0 RT:2.924	12.7988	3.67794	0.0019809	0.00569866
LPC 18:1/0:0 RT:2.715	11.7205	3.55097	0.00109292	0.00398074
LPC 18:1/0:0(d7) RT:2.899	1.00045	0.000652355	0.368227	0.412862
LPC 18:1/0:0(d7) RT:2.899:1	-1.00045	-0.00065287	0.368233	0.412862
LPC 18:2/0:0 RT:2.118	3.13403	1.64802	0.00568313	0.0122962
LPC 18:2/0:0 RT:2.291	7.03546	2.81464	0.0003489	0.00203899
LPC 20:4/0:0	3.45099	1.78701	0.00245101	0.00670505
LPE 16:0	2.38868	1.25622	0.00453125	0.0106672
LPE 18:0	3.17304	1.66586	0.00303405	0.00784894
LPE 18:1 RT:3.017	3.44662	1.78518	0.00285805	0.00763725
LPE 18:1 RT:3.013	3.51066	1.81174	0.00210935	0.00583749
LPE 18:1(d7)	-1	0	1	1
LPE 20:4	1.38666	0.471615	0.107014	0.135476
LPG 18:0	61856.5	15.9166	3.41058e-06	0.000135286
LPG 18:1 RT:2.122	157.398	7.29828	0.000326508	0.00203899
LPG 18:1 RT:2.291	5420.24	12.4041	0.0294152	0.0451666
LPG 18:2	102015	16.6384	1.2943e-06	7.7011e-05
LPG 20:1	18.6449	4.22071	2.63428e-05	0.000660498
LPG 22:5	107672	16.7163	7.93589e-07	6.29581e-05
LPG 22:6	5312.28	12.3751	0.0147657	0.0253627
LPI 16:0	5.21804	2.38351	0.00184103	0.00540944
LPI 18:0	6.88545	2.78355	0.000175949	0.001444
LPI 18:1 RT:2.166	12.7893	3.67686	0.000394091	0.00203899
LPI 18:1 RT:2.080	3.41145	1.77039	0.0309602	0.0472341
LPI 20:3 RT:2.067	776.423	9.6007	0.0810837	0.106618
LPI 20:3 RT:1.937	33.8933	5.08293	0.000391077	0.00203899
LPI 20:4	4.5904	2.19862	0.000360751	0.00203899
LPS 18:0	1.50272	0.58758	0.0331688	0.0502813
PC 15:0_18:1(d7) RT:8.880	1.04942	0.0695935	0.189323	0.225295
PC 15:0_18:1(d7) RT:8.880:1	-1.04942	-0.0695946	0.189308	0.225295
PC 16:0_16:0 RT:9.806	3.14018	1.65085	0.00511249	0.0114607
PC 16:0_16:0 RT:9.806:1	3.35355	1.74569	0.00326595	0.00808211
PC 16:0_16:1	1.60319	0.680943	0.0770888	0.102498
PC 16:0_18:0	2.14332	1.09985	0.012371	0.0221377
PC 16:0_18:1	1.71509	0.778281	0.0715438	0.0962001
PC 16:0_18:2 RT:8.490	-2.40688	-1.26717	0.0111244	0.0203113
PC 16:0_18:2 RT:8.490:1	-2.90541	-1.53874	0.00322914	0.00808211
PC 16:0_18:2 RT:8.490:2	-2.14352	-1.09998	0.0120565	0.0217382
PC 16:0_20:3 RT:9.075	-2.11077	-1.07777	0.0148127	0.0253627
PC 16:0_20:3 RT:9.628	2.41589	1.27255	0.317114	0.361116
PC 16:0_20:3 RT:9.070	-2.50249	-1.32337	0.00386395	0.00938388
PC 16:0_20:4	-1.42652	-0.512502	0.197546	0.233911
PC 16:0_20:5	-19.195	-4.26266	0.00518889	0.0114607
PC 16:0_22:5	1.28667	0.363639	0.526693	0.567208
PC 16:0_22:6	-3.02348	-1.59621	0.00498858	0.01136
PC 16:1_18:2	-1.90028	-0.92621	0.0622022	0.085573
PC 16:1_20:4	1.2673	0.341764	0.372903	0.412862
PC 16:1_22:6	1.3085	0.387914	0.365566	0.412862
PC 18:0_18:1	1.57856	0.658611	0.254448	0.293974
PC 18:0_18:2 RT:10.822	-2.52375	-1.33557	0.0441828	0.0633464
PC 18:0_18:2 RT:10.828	-2.22924	-1.15655	0.0266157	0.0416747
PC 18:0_20:3 RT:11.519	-3.45466	-1.78855	0.00875482	0.0169402
PC 18:0_20:3 RT:11.795	1.98424	0.988586	0.407397	0.442261
PC 18:0_20:3 RT:11.519:1	-3.46473	-1.79274	0.00845799	0.0165
PC 18:0_20:4	-2.25831	-1.17524	0.0383335	0.0570211
PC 18:0_22:5	2.28635	1.19305	0.0938863	0.12144
PC 18:0_22:6	-5.92028	-2.56566	0.00258545	0.00699248
PC 18:1_18:1 RT:10.377	8.40582	3.07139	0.0104746	0.0196296
PC 18:1_18:1 RT:10.377:1	5.64362	2.49662	0.00457168	0.0106672
PC 18:1_18:2	1.02426	0.0345847	0.928315	0.948236
PC 18:1_20:3	-1.05332	-0.0749429	0.890752	0.917744
PC 18:1_20:4	1.62101	0.696892	0.0935397	0.12144
PC 18:1_22:6	-1.15394	-0.206572	0.592429	0.626658
PC 18:2_18:2	-1.90506	-0.92984	0.0472532	0.0673429
PC 18:2_20:4	-1.5888	-0.667938	0.168795	0.203925
PC 18:2_22:6	-1.94627	-0.960708	0.0132164	0.0234739
PC 38:2	1.01	0.0143617	0.960393	0.97681
PE 15:0_18:1(d7)	-1	0	1	1
PE 16:0_18:1	4.43447	2.14876	0.00161079	0.00497881
PE 16:0_18:2	-3.75877	-1.91026	0.0180852	0.0300999
PE 16:0_20:3	9.48078	3.24501	0.0175455	0.0294073
PE 16:0_20:4	-1.45307	-0.539106	0.100534	0.127952
PE 16:0_20:5	-1.40711	-0.492739	0.375827	0.412862
PE 16:0_22:6	-2.26849	-1.18173	0.00169341	0.00510165
PE 16:1_20:4	-2.09262	-1.06531	0.00133345	0.00425827
PE 16:1_22:6	-2.90697	-1.53951	0.00538757	0.0117637
PE 18:0_18:1 RT:11.952	4.37778	2.1302	0.00292903	0.00766054
PE 18:0_18:1 RT:10.077	1.49169	0.57695	0.159969	0.194248
PE 18:0_18:2 RT:11.000	-2.19996	-1.13748	0.0247207	0.0394867
PE 18:0_18:2 RT:8.488	-3.15671	-1.65842	0.00198735	0.00569866
PE 18:0_20:1	1.16809	0.224153	0.230268	0.268646
PE 18:0_20:3 RT:11.831	12.3225	3.62323	0.00758953	0.0149282
PE 18:0_20:3 RT:11.590	-1.84474	-0.883414	0.0389474	0.0575744
PE 18:0_20:4 RT:10.638	-1.56116	-0.642616	0.07835	0.103596
PE 18:0_20:4 RT:8.202	1.05779	0.0810496	0.804099	0.835701
PE 18:0_22:3	3.32404	1.73294	0.0141731	0.024622
PE 18:0_22:4	4.14492	2.05134	0.0060914	0.0127171
PE 18:0_22:5	4.72331	2.2398	0.00727271	0.0144242
PE 18:0_22:6 RT:10.081	-2.91299	-1.5425	0.0140196	0.0245343
PE 18:0_22:6 RT:7.973	-1.1177	-0.160539	0.571559	0.610004
PE 18:1_18:1	15.7634	3.97851	0.00147137	0.00460772
PE 18:1_18:2	1.13883	0.187548	0.202668	0.238787
PE 18:1_20:1	2.52464	1.33608	0.00126407	0.00417845
PE 18:1_20:3 RT:10.199	4.25728	2.08993	0.0609635	0.0843565
PE 18:1_20:3 RT:9.496	1.20131	0.264603	0.180346	0.216779
PE 18:1_20:4	1.42827	0.514269	0.049744	0.0704706
PE 18:1_20:5	3.81548	1.93187	0.0048086	0.0111111
PE 18:1_22:5	29.9082	4.90247	0.00429665	0.010226
PE 18:1_22:6	-1.22432	-0.291985	0.118875	0.148906
PE 20:0_18:1	1.38335	0.468164	0.376433	0.412862
PE 20:1_22:6	-1.39616	-0.481469	0.0678401	0.0927928
PE 38:5	1.34936	0.432276	0.279252	0.321073
PE 40:5	-1.25014	-0.322085	0.408813	0.442261
PG 15:0_18:1(d7)	-1	0	1	1
PG 16:0_16:0	55.751	5.80093	0.000206418	0.00151394
PG 16:0_16:1	2014.7	10.9763	0.0253294	0.0401168
PG 16:0_18:1 RT:6.495	111050	16.7609	0.0218946	0.0356912
PG 16:0_18:1 RT:7.410	1.82016	0.864066	0.139974	0.171721
PG 16:1_16:1	251.343	7.97352	0.115646	0.145628
PG 16:1_18:1	6601.74	12.6886	0.0417605	0.06062
PG 16:1_22:6	19.7097	4.30084	0.00124625	0.00417757
PG 17:1_18:1	294.69	8.20305	0.130107	0.160443
PG 18:0_20:3	9.70855	3.27926	0.000153283	0.00135116
PG 18:1_18:1	436.8	8.77083	0.000238187	0.00166731
PG 18:1_18:2	166.004	7.37508	5.11837e-05	0.000921474
PG 18:1_20:3 RT:6.421	61131.3	15.8996	0.0133659	0.0235635
PG 18:1_20:3 RT:6.330	34257.5	15.0641	0.00321412	0.00808211
PG 18:1_20:3 RT:6.116	240.719	7.91121	0.000321529	0.00203899
PG 18:1_20:4	213.695	7.73941	0.000206166	0.00151394
PG 18:1_22:3	541744	19.0473	1.7707e-06	8.42851e-05
PG 18:1_22:5 RT:6.104	5192.88	12.3423	0.0417717	0.06062
PG 18:1_22:5 RT:6.099	140.373	7.13312	0.000144081	0.0013189
PG 18:1_22:6	40.7483	5.34867	0.000492839	0.00234591
PG 18:2_22:6	10.8112	3.43446	0.00520066	0.0114607
PG 22:5_22:6	19.6293	4.29494	0.0020676	0.00578927
PG 22:6_22:6	2.18607	1.12834	0.400473	0.437214
PG 36:4	247739	17.9185	5.58906e-07	6.29581e-05
PG 38:6	465.297	8.86201	0.100052	0.127952
PG 42:9	104745	16.6765	4.16325e-06	0.000141551
PI 15:0_18:1(d7)	-1	0	1	1
PI 16:0_18:1	3.75262	1.9079	0.00594423	0.0126315
PI 16:0_18:2	-1.70007	-0.765598	0.298264	0.341283
PI 16:0_20:3 RT:6.921	12.0913	3.5959	0.0269872	0.04198
PI 16:0_20:3 RT:6.591	-2.54268	-1.34635	0.0107935	0.0200691
PI 16:0_20:3 RT:6.922	8.33347	3.05892	0.0435098	0.0627596
PI 16:0_20:4	-1.03723	-0.052742	0.902064	0.925394
PI 16:0_22:6	-1.5005	-0.585442	0.240656	0.279396
PI 17:0_20:4	1.19921	0.262089	0.575945	0.611942
PI 18:0_20:4	2.84794	1.50992	0.0279056	0.0431268
PI 18:1_18:1	5.06996	2.34197	0.0158266	0.0269052
PI 18:1_18:2	-2.66804	-1.41578	0.00689479	0.0137896
PI 18:1_20:3	2.03285	1.0235	0.0761013	0.101753
PI 18:1_20:4	3.08981	1.62752	0.0183428	0.0301075
PI 18:2_22:6	35.8217	5.16276	0.000209916	0.00151394
PI 38:4	15.3658	3.94165	0.0109847	0.0202664
PI 40:5	4.02425	2.00872	0.0102097	0.019285
PI 40:7	4.76197	2.25156	0.00603612	0.0127132
PS 18:0_20:4	1.89559	0.922646	0.051606	0.0722484
PS 18:0_22:6	1.0731	0.10178	0.754153	0.790698
PS 20:0_20:4	-2.77118	-1.4705	0.00578285	0.0123993
SM d18:1_18:1(d9) RT:7.874	-1.0029	-0.00417828	0.373901	0.412862
SM d18:1_18:1(d9) RT:7.874:1	1.0029	0.00417777	0.373901	0.412862
SM d33:1	14.0417	3.81164	0.000588815	0.00259515
SM d34:0	57.7543	5.85186	6.19478e-05	0.000921474
SM d34:1 RT:7.655	32.9071	5.04033	5.5906e-05	0.000921474
SM d34:1 RT:7.655:1	32.5696	5.02546	6.18686e-05	0.000921474
SM d36:1	19.6541	4.29676	0.000410698	0.0020797
SM d38:1	7.99325	2.99878	0.00117876	0.00406588
SM d39:1	1.84609	0.884476	0.0596193	0.0829789
SM d40:1	2.38212	1.25225	0.0223312	0.0360961
SM d40:2	4.33351	2.11554	0.00201583	0.00571151
SM d41:1	7.09169	2.82613	0.0062049	0.0128414
SM d41:2	3.87121	1.95278	0.00501179	0.01136
SM d42:1	9.37668	3.22908	0.00100195	0.00383963
SM d42:2 RT:12.338	10.5816	3.40349	0.000185277	0.00146986
SM d42:2 RT:12.338:1	10.2145	3.35254	5.75267e-05	0.000921474
SM d42:3	11.4213	3.51366	8.93581e-05	0.000966692
