# Supplementary material for: Mutant induced neurons and humanized mice enable identification of Niemann-Pick type C1 proteostatic therapies
Source: JCI Insight. 2024 Oct 22;9(20):e179525. doi: 10.1172/jci.insight.179525 (PMC11530122; doi:10.1172/jci.insight.179525)
Supplement: Supporting data values [file jciinsight-9-179525-s324.xlsx]

## Sheet: Fig. 1A
WT	NT	0.2 uM vori.	0.2 uM CI994	0.005 uM onal.	100 uM 4PBA	10 uM quin.	10 uM abir.	1.0 uM 25Hc	1.0 uM mo56Hc
86.0936	35.9338	30.298	33.6078	33.7326	32.3634	31.9375	46.8163	38.4075	77.3153
79.3114	29.7009	22.0859	25.0233	22.1905	27.519	33.0896	32.5202	39.6656	65.5006
77.9554	29.7664	21.4292	23.8327	25.1573	28.4588	29.1925	33.282	36.4432	63.6292
72.921	28.3181
74.6209	27.454
	29.5385
	30.0605
	32.2953
	35.3035

## Sheet: Fig. 1B
NT	Ari.
34.0858	36.0793
35.0628	35.8322
32.9883	38.5394

## Sheet: Fig. 1C
0.0	0.1	0.5	1.0
30.3625	47.3981	62.8303	69.2842
32.9879	41.813	56.2951	63.6788
39.8605	52.2442	63.0324	69.189

## Sheet: Fig. 1D
0h	6h	24h	48h
0.377862	0.598182	0.769131	0.858596
0.390986	0.551938	0.772219	0.862817
0.297011	0.524279	0.770557	0.873398

## Sheet: Fig. 2A
WT	NT	0.2 uM vori.	0.2 uM CI994	0.005 uM onal.	100 uM 4PBA	10 uM quin.	10 uM abir.	1.0 uM 25Hc	1.0 uM mo56Hc
78.6432	43.2289	33.2133	38.7939	39.4205	39.4727	36.4363	30.0427	44.591	68.3941
80.3476	36.5715	32.1808	42.1977	39.0156	39.131	35.0776	26.2878	46.295	70.1899
73.1604	34.6243	42.8735	48.0906	45.8691	46.0763	45.4092	41.6754	47.694	65.5744
	33.1681
	30.2115
	33.2376
	42.566

## Sheet: Fig. 2B
NT	Ari.
43.0123	54.2354
45.3849	52.5099
46.6202	51.4177

## Sheet: Fig. 2C
NT	25Hc	mo56Hc
36.7424	37.5587	57.2785
38.6282	37.5527	53.2143
35.2113	35.4167	53.7657

## Sheet: Fig. 2D
NT	25Hc	mo56Hc
75.0719	75.8659	83.3333
71.9205	75.2896	83.9311
73.0492	82.3809	82.404
77.1055		87.0904
76.1251		86.4387

## Sheet: Fig. 3
[Temperature]¡ãC	DMSO	50 uM MO-56HC	50 uM 25HC	50 uM MO-56HC + 50 uM 25HC
35.0061	-159.435	-163.655	-148.074	-155.48
35.3743	-158.459	-163.897	-148.751	-157.05
35.7424	-157.543	-163.982	-149.358	-158.553
36.1105	-156.712	-163.934	-149.877	-159.989
36.4787	-155.978	-163.819	-150.304	-161.381
36.8468	-155.315	-163.736	-150.681	-162.767
37.2149	-154.629	-163.6	-151.103	-164.128
37.5831	-154.366	-162.84	-151.156	-164.268
37.9512	-153.898	-162.075	-151.395	-163.599
38.3193	-153.269	-161.682	-151.711	-162.259
38.6875	-152.518	-161.705	-152.037	-160.349
39.0556	-151.431	-162.055	-152.344	-158.144
39.4237	-149.889	-162.517	-152.735	-156.11
39.7919	-148.048	-162.804	-153.356	-154.621
40.16	-146.353	-162.824	-154.073	-153.691
40.5281	-145.297	-162.314	-154.475	-153.23
40.8963	-145.057	-161.118	-154.295	-153.255
41.2644	-145.572	-159.473	-153.8	-153.669
41.6325	-146.509	-157.768	-153.445	-154.115
42.0007	-147.64	-156.291	-153.445	-154.046
42.3688	-148.801	-154.999	-153.618	-153.527
42.7369	-149.792	-153.86	-153.498	-153.089
43.105	-150.444	-153.012	-152.951	-153.071
43.4732	-150.662	-152.603	-152.049	-153.27
43.8413	-150.453	-152.708	-150.954	-153.275
44.2094	-150.053	-153.113	-149.801	-153.121
44.5776	-149.997	-153.576	-148.735	-153.138
44.9457	-150.561	-153.912	-148.068	-153.195
45.3138	-151.714	-153.849	-148.132	-152.787
45.682	-153.343	-153.459	-148.998	-151.67
46.0501	-155.366	-153.012	-150.519	-150.252
46.4182	-157.828	-152.661	-152.437	-149.103
46.7864	-160.645	-152.436	-154.505	-148.389
47.1545	-163.462	-152.25	-156.537	-147.851
47.5226	-165.992	-152.156	-158.387	-147.376
47.8908	-168.409	-152.411	-160.191	-147.197
48.2589	-171.301	-153.237	-162.4	-147.727
48.627	-175.286	-154.947	-165.711	-149.155
48.9952	-180.361	-157.799	-170.394	-151.599
49.3633	-186.302	-161.997	-176.389	-155.309
49.7314	-192.858	-167.407	-183.45	-160.249
50.0996	-200.133	-173.748	-191.144	-166.337
50.4677	-208.174	-181.195	-199.11	-173.721
50.8358	-216.459	-190.446	-207.052	-182.855
51.204	-224.253	-202.301	-214.538	-194.284
51.5721	-231.034	-216.524	-221.244	-208.011
51.9402	-236.504	-231.91	-227.144	-223.252
52.3083	-240.763	-247.915	-232.39	-239.419
52.6765	-243.691	-264.719	-236.522	-256.882
53.0446	-245.125	-282.079	-238.906	-275.983
53.4128	-244.966	-298.562	-239.01	-295.453
53.7809	-243.139	-312.243	-236.813	-312.953
54.149	-239.44	-321.77	-232.952	-326.722
54.5172	-233.946	-326.698	-227.905	-336.438
54.8853	-227.064	-326.924	-221.832	-342.155
55.2534	-219.352	-322.512	-214.915	-343.443
55.6215	-210.988	-313.649	-207.5	-339.613
55.9897	-202.159	-300.752	-200.007	-331.031
56.3578	-193.385	-284.718	-192.671	-319.212
56.7259	-185.256	-266.563	-185.426	-305.376
57.0941	-178.287	-247.824	-178.28	-289.606
57.4622	-172.536	-230.193	-171.391	-272.056
57.8303	-167.653	-214.435	-165.168	-253.699
58.1985	-163.466	-200.494	-160.086	-235.824
58.5666	-159.897	-188.156	-156.359	-219.076
58.9347	-156.94	-177.935	-153.914	-203.421
59.3029	-154.52	-170.267	-152.396	-189.121
59.671	-152.638	-164.666	-151.458	-176.894
60.0391	-151.313	-160.468	-150.968	-167.274
60.4073	-150.381	-157.307	-150.644	-160.168
60.7754	-149.631	-155.164	-150.242	-155.034
61.1435	-149.074	-154.003	-149.716	-151.408
61.5117	-148.748	-153.402	-149.191	-148.819
61.8798	-148.509	-152.852	-148.641	-147.128
62.2479	-147.999	-152.195	-147.788	-146.261
62.6161	-147.084	-151.506	-146.494	-145.805
62.9842	-146.057	-150.874	-144.988	-145.527
63.3523	-145.269	-150.305	-143.699	-145.18
63.7204	-144.907	-149.772	-142.936	-144.556
64.0886	-144.846	-149.464	-142.579	-143.764
64.4567	-144.976	-149.5	-142.373	-143.038
64.8248	-145.476	-149.859	-142.409	-142.638
65.193	-146.524	-150.545	-142.912	-142.637
65.5611	-148.019	-151.455	-143.845	-143.033
65.9292	-149.59	-152.448	-144.779	-143.682
66.2974	-150.983	-153.301	-145.29	-144.388
66.6655	-152.138	-153.737	-145.307	-145.18
67.0336	-153.084	-153.906	-145.046	-146.009
67.4018	-153.921	-154.066	-144.868	-146.697
67.7699	-154.706	-154.44	-144.887	-147.099
68.138	-155.474	-154.952	-144.988	-147.101
68.5062	-156.08	-155.309	-145.174	-146.793
68.8743	-156.5	-155.547	-145.549	-146.348
69.2424	-156.894	-155.895	-146.248	-145.857
69.6106	-157.445	-156.678	-147.193	-145.543
69.9787	-158.154	-157.744	-148.092	-145.616
70.3468	-158.661	-158.434	-148.677	-146.054
70.715	-158.514	-158.368	-148.875	-146.577
71.0831	-157.521	-157.548	-148.862	-146.923
71.4512	-155.756	-156.011	-149.003	-146.923
71.8194	-153.324	-153.546	-149.446	-146.549
72.1875	-150.211	-149.895	-150.053	-145.84
72.5556	-146.395	-145.162	-150.711	-144.829
72.9238	-142.057	-139.956	-151.363	-143.638
73.2919	-137.47	-135.053	-151.793	-142.527
73.66	-132.861	-130.673	-151.699	-141.624
74.0281	-128.222	-126.506	-150.815	-140.747
74.3963	-123.519	-122.411	-149.159	-139.405
74.7644	-118.87	-118.612	-146.881	-137.268
75.1325	-114.52	-115.255	-144.159	-134.544
75.5007	-110.693	-112.33	-140.975	-131.564
75.8688	-107.605	-109.723	-137.315	-128.415
76.2369	-105.41	-107.285	-133.443	-125.059
76.6051	-104.228	-105.144	-129.55	-121.511
76.9732	-103.811	-103.564	-125.607	-118.104
77.3414	-103.631	-102.605	-121.577	-115.14
77.7095	-103.263	-102.012	-117.587	-112.496
78.0776	-102.694	-101.512	-113.904	-109.805
78.4457	-102.035	-100.892	-110.714	-106.901
78.8139	-101.154	-100.138	-108.094	-104.146
79.182	-99.8207	-99.3314	-105.868	-101.784
79.5501	-98.1587	-98.5005	-103.824	-99.8658
79.9183	-96.6046	-97.5739	-101.879	-98.4246
80.2864	-95.492	-96.6416	-100.012	-97.4593
80.6545	-94.652	-95.8244	-98.2704	-96.9464
81.0227	-93.6039	-95.1599	-96.6206	-96.6072
81.3908	-92.3071	-94.5855	-95.0188	-96.203
81.7589	-91.1633	-93.9942	-93.428	-95.6842
82.1271	-90.4681	-93.305	-91.8204	-95.0256
82.4952	-90.0437	-92.5259	-90.2539	-94.2629
82.8633	-89.4404	-91.6334	-88.7374	-93.2699
83.2315	-88.4176	-90.5843	-87.2154	-91.9875
83.5996	-87.2019	-89.4428	-85.7032	-90.5555
83.9677	-86.1566	-88.4151	-84.3427	-89.2043
84.3358	-85.4568	-87.6819	-83.2578	-88.0561
84.704	-85.0376	-87.2977	-82.4955	-86.9844
85.0721	-84.8433	-87.157	-81.9733	-85.974
85.4403	-84.9166	-87.0509	-81.5552	-85.0497
85.8084	-85.17	-86.8431	-81.0887	-84.1134
86.1765	-85.5057	-86.496	-80.5722	-83.1556
86.5447	-85.7279	-85.9912	-80.0681	-82.1381
86.9128	-85.5228	-85.306	-79.5176	-81.123
87.2809	-84.7293	-84.4214	-78.807	-80.2245
87.6491	-83.4019	-83.3139	-77.9425	-79.4152
88.0172	-81.8285	-82.1065	-77.0888	-78.6629
88.3853	-80.4132	-81.0413	-76.4505	-77.9064
88.7534	-79.3565	-80.2551	-75.9715	-77.2392
89.1216	-78.6736	-79.7563	-75.3936	-76.7519
89.4897	-78.2478	-79.3208	-74.6299	-76.3411
89.8578	-78.0121	-78.6941	-73.8719	-75.9266
90.226	-77.8315	-77.9044	-73.3216	-75.5012
90.5941	-77.3794	-77.0637	-72.9697	-75.1852
90.9622	-76.4794	-76.1672	-72.7082	-75.0482
91.3304	-75.2	-74.9557	-72.4283	-74.915
91.6985	-73.8096	-73.4097	-72.0444	-74.5265
92.0666	-72.6113	-71.955	-71.5107	-73.7265
92.4348	-71.6896	-71.0059	-70.7585	-72.6328
92.8029	-71.1182	-70.7659	-69.7709	-71.4289
93.171	-71.361	-71.1413	-68.5689	-70.2844
93.5392	-71.6323	-71.4965	-67.444	-69.1986
93.9073	-71.9696	-71.8605	-66.2873	-68.0815
94.2754	-72.371	-72.2571	-65.0978	-66.9659
94.6436	-72.8196	-72.693	-63.8964	-65.8811
95.0117	-73.2975	-73.1643	-62.7047	-64.8457

## Sheet: Fig. 4B
Brain				Liver
WT	mI10	hI10		WT	mI10	hI10
0.940187	0.298682	0.391262		1.02595	0.040102	0.248908
0.891025	0.147791	0.752673		1.01025	0.102696	0.215736
1.06522	0.370053	0.860476		1.07043	0.06961	0.228823
1.24572	0.251	0.86489		1.04346	0.040578
0.857849	0.209665

[truncated: 43 more sheets: Fig. 4C, Fig. 4D, Fig. 5A, Fig. 5B, Fig. 5C, Fig. 5D, Fig. 6B, Fig. 6C, Fig. 6E, Fig. 6F, Fig. 6G, Fig. 7A, Fig. 7C, Fig. 7D, Fig. 7E, Fig. 7F, Fig. 7G, Fig. 8A, Fig. 8B, Fig. 8C …]
